# Supplementary material for: Poly[diaqua­(μ-4,4′-bipyridine-κ2 N:N′)[μ-2,2′-(p-phenyl­enedi­oxy)diacetato-κ2 O:O′]cadmium]
Source: Acta Crystallogr Sect E Struct Rep Online. 2011 Aug 17;67(Pt 9):m1248. doi: 10.1107/S1600536811031400 (PMC3200682; doi:10.1107/S1600536811031400)
Supplement: Supplementary file 1 [file e-67-m1248-sup1.cif]

##############################################################################
#                                                                            #
# This CIF contains the data in a paper accepted for publication in          #
# Acta Crystallographica Section E. It conforms to the requirements of       #
# Notes for Authors for Acta Crystallographica Section E, and has been       #
# peer reviewed under the auspices of the IUCr Commission on Journals.       #
#                                                                            #
# Full details of the Crystallographic Information File format               #
# are given in the paper "The Crystallographic Information File (CIF):       #
# a New Standard Archive File for Crystallography" by S. R. Hall, F. H.      #
# Allen and I. D. Brown [Acta Cryst. (1991), A47, 655-685].                  #
#                                                                            #
# The current version of the core CIF dictionary is obtainable from          #
# ftp://ftp.iucr.org/pub/cif_core.dic.                                       #
#                                                                            #
# Software is freely available for graphical display of the structure(s)     #
# in this CIF. For information consult the CIF software page                 #
# http://www.iucr.org/resources/cif/software.                                #
#                                                                            #
# This file may be used for bona fide research purposes within the           #
# scientific community so long as proper attribution is given to the journal # 
# article from which it was obtained.                                        #
#                                                                            #
##############################################################################
data_global
_audit_creation_method     SHELXL-97
_journal_data_validation_number     ?
_journal_date_recd_electronic     2011-07-14
_journal_date_accepted     2011-08-03
_journal_name_full     'Acta Crystallographica, Section E'
_journal_year     2011
_journal_volume     67
_journal_issue      9
_journal_page_first     m1248
_journal_page_last     m1248
_journal_paper_category     QM
_journal_coeditor_code     ZS2132
_publ_contact_author_name     'Wang, Guang-Yin'
_publ_contact_author_address
;
Department of Chemistry,
Dezhou University,
Dezhou, Shandong  253023,
People's Republic of China
;
_publ_contact_author_email     dzgywang@126.com
_publ_contact_author_fax     '86 534 8987866'
_publ_contact_author_phone     '86 534 8987866'
_publ_section_title
;\
Poly[diaqua(\m-4,4'-bipyridine-\k^2^<i>N</i>:<i>N</i>')[\m-2,2'-(<i>p</i>-\
phenylenedioxy)diacetato-\k^2^<i>O</i>:<i>O</i>']cadmium]
;
loop_
    _publ_author_name
    _publ_author_footnote
    _publ_author_address
    'Wang, Guang-Yin' .
;
Department of Chemistry,
Dezhou University,
Dezhou, Shandong 253023,
People's Republic of China
;
data_I
_chemical_name_systematic
;
Poly[diaqua(\m-4,4'-bipyridine-\k^2^<i>N</i>:<i>N</i>')[\m-2,2'-(<i>p</i>-
phenylenedioxy)diacetato-\k^2^<i>O</i>:<i>O</i>']cadmium]
;
_chemical_name_common     ?
_chemical_formula_moiety     'C20 H20 Cd N2 O8'
_chemical_formula_sum     'C20 H20 Cd N2 O8'
_chemical_formula_iupac     '[Cd (C10 H8 O6) (C10 H8 N2) (H2 O)2]'
_chemical_formula_weight     528.78
_chemical_melting_point     ?
_symmetry_cell_setting     triclinic
_symmetry_space_group_name_H-M     'P -1'
_symmetry_space_group_name_Hall     '-P 1'
loop_
    _symmetry_equiv_pos_as_xyz
    'x, y, z'
    '-x, -y, -z'
_cell_length_a     5.8612(6)
_cell_length_b     8.2313(8)
_cell_length_c     10.8659(11)
_cell_angle_alpha     105.6400(10)
_cell_angle_beta     97.6785(12)
_cell_angle_gamma     97.9310(10)
_cell_volume     491.91(9)
_cell_formula_units_Z     1
_cell_measurement_reflns_used     1861
_cell_measurement_theta_min     2.61
_cell_measurement_theta_max     27.82
_cell_measurement_temperature     296(2)
_exptl_crystal_description     plate
_exptl_crystal_colour     colorless
_exptl_crystal_size_max     0.21
_exptl_crystal_size_mid     0.11
_exptl_crystal_size_min     0.04
_exptl_crystal_density_diffrn     1.785
_exptl_crystal_density_meas     ?
_exptl_crystal_density_method     'not measured'
_exptl_crystal_F_000     266
_exptl_absorpt_coefficient_mu     1.163
_exptl_absorpt_correction_type     multi-scan
_exptl_absorpt_process_details     '(SADABS; Bruker, 2001)'
_exptl_absorpt_correction_T_min     0.7889
_exptl_absorpt_correction_T_max     0.9560
_exptl_special_details
;
;
_diffrn_ambient_temperature     296(2)
_diffrn_radiation_type     MoK\a
_diffrn_radiation_wavelength     0.71073
_diffrn_radiation_source     'fine-focus sealed tube'
_diffrn_radiation_monochromator     graphite
_diffrn_measurement_device_type     'Bruker APEXII CCD area-detector'
_diffrn_measurement_method     '\f and \w'
_diffrn_detector_area_resol_mean     ?
_diffrn_reflns_number     2533
_diffrn_reflns_av_R_equivalents     0.0135
_diffrn_reflns_av_sigmaI/netI     0.0259
_diffrn_reflns_theta_min     1.98
_diffrn_reflns_theta_max     24.99
_diffrn_reflns_theta_full     24.99
_diffrn_measured_fraction_theta_max     0.984
_diffrn_measured_fraction_theta_full     0.984
_diffrn_reflns_limit_h_min     -6
_diffrn_reflns_limit_h_max     5
_diffrn_reflns_limit_k_min     -9
_diffrn_reflns_limit_k_max     9
_diffrn_reflns_limit_l_min     -12
_diffrn_reflns_limit_l_max     12
_diffrn_standards_number     0
_diffrn_standards_interval_count     .
_diffrn_standards_interval_time     .
_diffrn_standards_decay_%     ?
_refine_special_details
;
Refinement of <i>F</i>^2^ against ALL reflections. The weighted <i>R</i>-factor
<i>wR</i> and goodness of fit <i>S</i> are based on <i>F</i>^2^, conventional
<i>R</i>-factors <i>R</i> are based on <i>F</i>, with <i>F</i> set to zero for
negative <i>F</i>^2^. The threshold expression of <i>F</i>^2^ >
\s(<i>F</i>^2^) is used only for calculating <i>R</i>-factors(gt) <i>etc</i>.
and is not relevant to the choice of reflections for refinement.
<i>R</i>-factors based on <i>F</i>^2^ are statistically about twice as large
as those based on <i>F</i>, and <i>R</i>- factors based on ALL data will be
even larger.
;
_reflns_number_total     1691
_reflns_number_gt     1667
_reflns_threshold_expression     I>2\s(I)
_refine_ls_structure_factor_coef     Fsqd
_refine_ls_matrix_type     full
_refine_ls_R_factor_all     0.0273
_refine_ls_R_factor_gt     0.0267
_refine_ls_wR_factor_gt     0.0666
_refine_ls_wR_factor_ref     0.0669
_refine_ls_goodness_of_fit_ref     1.142
_refine_ls_restrained_S_all     1.142
_refine_ls_number_reflns     1691
_refine_ls_number_parameters     142
_refine_ls_number_restraints     0
_refine_ls_hydrogen_treatment     constr
_refine_ls_weighting_scheme     calc
_refine_ls_weighting_details
         'calc w=1/[\s^2^(Fo^2^)+(0.0276P)^2^+0.6011P] where P=(Fo^2^+2Fc^2^)/3'
_atom_sites_solution_hydrogens     geom
_atom_sites_solution_primary     direct
_atom_sites_solution_secondary     difmap
_refine_ls_shift/su_max     0.000
_refine_ls_shift/su_mean     0.000
_refine_diff_density_max     0.454
_refine_diff_density_min     -0.393
_refine_ls_extinction_method     none
_refine_ls_extinction_coef     ?
loop_
    _atom_type_symbol
    _atom_type_description
    _atom_type_scat_dispersion_real
    _atom_type_scat_dispersion_imag
    _atom_type_scat_source
    'C' 'C' 0.0033 0.0016
                         'International Tables Vol C Tables 4.2.6.8 and 6.1.1.4'
    'H' 'H' 0.0000 0.0000
                         'International Tables Vol C Tables 4.2.6.8 and 6.1.1.4'
    'N' 'N' 0.0061 0.0033
                         'International Tables Vol C Tables 4.2.6.8 and 6.1.1.4'
    'O' 'O' 0.0106 0.0060
                         'International Tables Vol C Tables 4.2.6.8 and 6.1.1.4'
    'Cd' 'Cd' -0.8075 1.2024
                         'International Tables Vol C Tables 4.2.6.8 and 6.1.1.4'
_computing_data_collection     'APEX2 (Bruker, 2007)'
_computing_cell_refinement     'SAINT (Bruker, 2007)'
_computing_data_reduction     'SAINT (Bruker, 2007)'
_computing_structure_solution     'SIR97 (Altomare <i>et al.</i>, 1999)'
_computing_structure_refinement     'SHELXL97 (Sheldrick, 2008)'
_computing_molecular_graphics     'SHELXTL (Sheldrick, 2008)'
_computing_publication_material     'WinGX (Farrugia, 1999)'
loop_
    _atom_site_type_symbol
    _atom_site_label
    _atom_site_fract_x
    _atom_site_fract_y
    _atom_site_fract_z
    _atom_site_U_iso_or_equiv
    _atom_site_adp_type
    _atom_site_calc_flag
    _atom_site_refinement_flags
    _atom_site_occupancy
    _atom_site_symmetry_multiplicity
    _atom_site_disorder_assembly
    _atom_site_disorder_group
    C C1 0.3288(6) 0.2750(4) 0.2007(3) 0.0314(7) Uani d . 1 1 . .
    H H1 0.2097 0.3389 0.2098 0.038 Uiso calc R 1 1 . .
    C C2 0.3250(6) 0.1600(4) 0.0818(3) 0.0313(7) Uani d . 1 1 . .
    H H2 0.2047 0.1479 0.0130 0.038 Uiso calc R 1 1 . .
    C C3 0.4983(5) 0.0624(4) 0.0637(3) 0.0221(6) Uani d . 1 1 . .
    C C4 0.6685(6) 0.0859(5) 0.1715(3) 0.0371(8) Uani d . 1 1 . .
    H H4 0.7881 0.0223 0.1656 0.044 Uiso calc R 1 1 . .
    C C5 0.6607(6) 0.2037(5) 0.2877(3) 0.0386(8) Uani d . 1 1 . .
    H H5 0.7771 0.2169 0.3586 0.046 Uiso calc R 1 1 . .
    C C6 0.3586(6) 0.7739(4) 0.3662(3) 0.0294(7) Uani d . 1 1 . .
    C C7 0.1802(6) 0.8591(4) 0.3031(3) 0.0358(8) Uani d . 1 1 . .
    H H7A 0.1348 0.9458 0.3706 0.043 Uiso calc R 1 1 . .
    H H7B 0.2542 0.9168 0.2478 0.043 Uiso calc R 1 1 . .
    C C8 -0.1959(6) 0.4972(5) 0.0564(3) 0.0334(8) Uani d . 1 1 . .
    H H8 -0.3285 0.4941 0.0948 0.040 Uiso calc R 1 1 . .
    C C9 -0.0019(6) 0.6241(4) 0.1162(3) 0.0296(7) Uani d . 1 1 . .
    C C10 0.1962(6) 0.6247(4) 0.0590(3) 0.0336(8) Uani d . 1 1 . .
    H H10 0.3294 0.7076 0.0986 0.040 Uiso calc R 1 1 . .
    N N1 0.4958(5) 0.2990(3) 0.3034(2) 0.0271(6) Uani d . 1 1 . .
    O O1 0.2781(4) 0.6403(3) 0.3942(2) 0.0314(5) Uani d . 1 1 . .
    O O2 0.5658(5) 0.8448(3) 0.3879(3) 0.0511(7) Uani d . 1 1 . .
    O O3 -0.0252(4) 0.7435(3) 0.2275(2) 0.0362(5) Uani d . 1 1 . .
    O O1W 0.1584(4) 0.3373(3) 0.5183(2) 0.0385(6) Uani d . 1 1 . .
    H H1W 0.0509 0.3664 0.5598 0.046 Uiso d R 1 1 . .
    H H2W 0.2264 0.2728 0.5543 0.046 Uiso d R 1 1 . .
    Cd Cd1 0.5000 0.5000 0.5000 0.02535(13) Uani d S 1 2 . .
loop_
    _atom_site_aniso_label
    _atom_site_aniso_U_11
    _atom_site_aniso_U_22
    _atom_site_aniso_U_33
    _atom_site_aniso_U_12
    _atom_site_aniso_U_13
    _atom_site_aniso_U_23
    C1 0.0336(18) 0.0297(17) 0.0304(17) 0.0152(14) 0.0023(14) 0.0051(14)
    C2 0.0350(19) 0.0312(17) 0.0244(16) 0.0121(14) -0.0063(13) 0.0049(13)
    C3 0.0242(16) 0.0216(14) 0.0195(15) 0.0021(12) 0.0033(12) 0.0057(12)
    C4 0.0302(18) 0.050(2) 0.0268(17) 0.0192(16) -0.0002(14) -0.0001(15)
    C5 0.035(2) 0.053(2) 0.0215(16) 0.0162(17) -0.0027(14) 0.0008(15)
    C6 0.0330(19) 0.0304(17) 0.0256(16) 0.0132(15) 0.0093(14) 0.0038(13)
    C7 0.042(2) 0.0319(18) 0.0371(19) 0.0124(16) 0.0072(16) 0.0128(15)
    C8 0.0250(17) 0.048(2) 0.0336(18) 0.0095(15) 0.0092(14) 0.0195(16)
    C9 0.0302(18) 0.0369(18) 0.0292(17) 0.0125(15) 0.0055(14) 0.0187(14)
    C10 0.0268(17) 0.0386(18) 0.0363(19) -0.0002(14) 0.0025(14) 0.0170(15)
    N1 0.0279(14) 0.0280(13) 0.0237(13) 0.0062(11) 0.0038(11) 0.0043(11)
    O1 0.0348(13) 0.0325(12) 0.0306(12) 0.0111(10) 0.0048(10) 0.0136(10)
    O2 0.0339(15) 0.0488(16) 0.078(2) 0.0089(12) 0.0097(13) 0.0296(15)
    O3 0.0324(13) 0.0453(14) 0.0327(12) 0.0138(11) 0.0062(10) 0.0108(11)
    O1W 0.0268(13) 0.0500(15) 0.0409(14) 0.0076(11) 0.0066(10) 0.0164(12)
    Cd1 0.0268(2) 0.02717(19) 0.02091(18) 0.00758(13) 0.00313(12) 0.00441(13)
_geom_special_details
;
All e.s.d.'s (except the e.s.d. in the dihedral angle between two l.s. planes)
are estimated using the full covariance matrix. The cell e.s.d.'s are taken
into account individually in the estimation of e.s.d.'s in distances, angles
and torsion angles; correlations between e.s.d.'s in cell parameters are only
used when they are defined by crystal symmetry. An approximate (isotropic)
treatment of cell e.s.d.'s is used for estimating e.s.d.'s involving l.s.
planes.
;
loop_
    _geom_bond_atom_site_label_1
    _geom_bond_atom_site_label_2
    _geom_bond_site_symmetry_2
    _geom_bond_distance
    _geom_bond_publ_flag
    C1 N1 . 1.334(4) ?
    C1 C2 . 1.376(5) ?
    C1 H1 . 0.9300 ?
    C2 C3 . 1.382(4) ?
    C2 H2 . 0.9300 ?
    C3 C4 . 1.385(4) ?
    C3 C3 2_655 1.489(6) ?
    C4 C5 . 1.379(5) ?
    C4 H4 . 0.9300 ?
    C5 N1 . 1.327(4) ?
    C5 H5 . 0.9300 ?
    C6 O2 . 1.234(4) ?
    C6 O1 . 1.265(4) ?
    C6 C7 . 1.526(5) ?
    C7 O3 . 1.424(4) ?
    C7 H7A . 0.9700 ?
    C7 H7B . 0.9700 ?
    C8 C10 2_565 1.379(5) ?
    C8 C9 . 1.384(5) ?
    C8 H8 . 0.9300 ?
    C9 O3 . 1.374(4) ?
    C9 C10 . 1.388(5) ?
    C10 C8 2_565 1.379(5) ?
    C10 H10 . 0.9300 ?
    N1 Cd1 . 2.317(3) ?
    O1 Cd1 . 2.253(2) ?
    O1W Cd1 . 2.313(3) ?
    O1W H1W . 0.8467 ?
    O1W H2W . 0.8499 ?
    Cd1 O1 2_666 2.253(2) ?
    Cd1 O1W 2_666 2.313(3) ?
    Cd1 N1 2_666 2.317(3) ?
loop_
    _geom_angle_atom_site_label_1
    _geom_angle_atom_site_label_2
    _geom_angle_atom_site_label_3
    _geom_angle_site_symmetry_1
    _geom_angle_site_symmetry_3
    _geom_angle
    _geom_angle_publ_flag
    N1 C1 C2 . . 122.9(3) ?
    N1 C1 H1 . . 118.5 ?
    C2 C1 H1 . . 118.5 ?
    C1 C2 C3 . . 120.6(3) ?
    C1 C2 H2 . . 119.7 ?
    C3 C2 H2 . . 119.7 ?
    C2 C3 C4 . . 116.1(3) ?
    C2 C3 C3 . 2_655 122.3(3) ?
    C4 C3 C3 . 2_655 121.6(3) ?
    C5 C4 C3 . . 120.0(3) ?
    C5 C4 H4 . . 120.0 ?
    C3 C4 H4 . . 120.0 ?
    N1 C5 C4 . . 123.4(3) ?
    N1 C5 H5 . . 118.3 ?
    C4 C5 H5 . . 118.3 ?
    O2 C6 O1 . . 126.7(3) ?
    O2 C6 C7 . . 116.8(3) ?
    O1 C6 C7 . . 116.5(3) ?
    O3 C7 C6 . . 114.1(3) ?
    O3 C7 H7A . . 108.7 ?
    C6 C7 H7A . . 108.7 ?
    O3 C7 H7B . . 108.7 ?
    C6 C7 H7B . . 108.7 ?
    H7A C7 H7B . . 107.6 ?
    C10 C8 C9 2_565 . 121.2(3) ?
    C10 C8 H8 2_565 . 119.4 ?
    C9 C8 H8 . . 119.4 ?
    O3 C9 C8 . . 116.2(3) ?
    O3 C9 C10 . . 125.2(3) ?
    C8 C9 C10 . . 118.7(3) ?
    C8 C10 C9 2_565 . 120.2(3) ?
    C8 C10 H10 2_565 . 119.9 ?
    C9 C10 H10 . . 119.9 ?
    C5 N1 C1 . . 117.0(3) ?
    C5 N1 Cd1 . . 121.5(2) ?
    C1 N1 Cd1 . . 121.6(2) ?
    C6 O1 Cd1 . . 123.8(2) ?
    C9 O3 C7 . . 117.8(3) ?
    Cd1 O1W H1W . . 130.3 ?
    Cd1 O1W H2W . . 95.3 ?
    H1W O1W H2W . . 107.2 ?
    O1 Cd1 O1 2_666 . 180.0000(10)
                                 ?
    O1 Cd1 O1W 2_666 . 91.72(10) ?
    O1 Cd1 O1W . . 88.28(10) ?
    O1 Cd1 O1W 2_666 2_666 88.28(10) ?
    O1 Cd1 O1W . 2_666 91.72(10) ?
    O1W Cd1 O1W . 2_666 180.0 ?
    O1 Cd1 N1 2_666 . 90.66(9) ?
    O1 Cd1 N1 . . 89.34(9) ?
    O1W Cd1 N1 . . 88.66(9) ?
    O1W Cd1 N1 2_666 . 91.34(9) ?
    O1 Cd1 N1 2_666 2_666 89.34(9) ?
    O1 Cd1 N1 . 2_666 90.66(9) ?
    O1W Cd1 N1 . 2_666 91.34(9) ?
    O1W Cd1 N1 2_666 2_666 88.66(9) ?
    N1 Cd1 N1 . 2_666 180.0000(10)
                                 ?
loop_
    _geom_torsion_atom_site_label_1
    _geom_torsion_atom_site_label_2
    _geom_torsion_atom_site_label_3
    _geom_torsion_atom_site_label_4
    _geom_torsion_site_symmetry_1
    _geom_torsion_site_symmetry_2
    _geom_torsion_site_symmetry_3
    _geom_torsion_site_symmetry_4
    _geom_torsion
    _geom_torsion_publ_flag
    N1 C1 C2 C3 . . . . 0.0(5) ?
    C1 C2 C3 C4 . . . . 1.1(5) ?
    C1 C2 C3 C3 . . . 2_655 -179.4(3) ?
    C2 C3 C4 C5 . . . . -1.1(5) ?
    C3 C3 C4 C5 2_655 . . . 179.5(4) ?
    C3 C4 C5 N1 . . . . -0.1(6) ?
    O2 C6 C7 O3 . . . . 152.4(3) ?
    O1 C6 C7 O3 . . . . -29.5(4) ?
    C10 C8 C9 O3 2_565 . . . 177.0(3) ?
    C10 C8 C9 C10 2_565 . . . -1.3(5) ?
    O3 C9 C10 C8 . . . 2_565 -176.8(3) ?
    C8 C9 C10 C8 . . . 2_565 1.3(5) ?
    C4 C5 N1 C1 . . . . 1.2(5) ?
    C4 C5 N1 Cd1 . . . . -178.2(3) ?
    C2 C1 N1 C5 . . . . -1.1(5) ?
    C2 C1 N1 Cd1 . . . . 178.2(3) ?
    O2 C6 O1 Cd1 . . . . 2.1(5) ?
    C7 C6 O1 Cd1 . . . . -175.7(2) ?
    C8 C9 O3 C7 . . . . 170.1(3) ?
    C10 C9 O3 C7 . . . . -11.8(4) ?
    C6 C7 O3 C9 . . . . -66.8(4) ?
    C6 O1 Cd1 O1W . . . . 170.5(2) ?
    C6 O1 Cd1 O1W . . . 2_666 -9.5(2) ?
    C6 O1 Cd1 N1 . . . . -100.8(2) ?
    C6 O1 Cd1 N1 . . . 2_666 79.2(2) ?
    C5 N1 Cd1 O1 . . . 2_666 -22.8(3) ?
    C1 N1 Cd1 O1 . . . 2_666 157.9(3) ?
    C5 N1 Cd1 O1 . . . . 157.2(3) ?
    C1 N1 Cd1 O1 . . . . -22.1(3) ?
    C5 N1 Cd1 O1W . . . . -114.5(3) ?
    C1 N1 Cd1 O1W . . . . 66.2(3) ?
    C5 N1 Cd1 O1W . . . 2_666 65.5(3) ?
    C1 N1 Cd1 O1W . . . 2_666 -113.8(3) ?
loop_
    _geom_hbond_atom_site_label_D
    _geom_hbond_atom_site_label_H
    _geom_hbond_atom_site_label_A
    _geom_hbond_site_symmetry_A
    _geom_hbond_distance_DH
    _geom_hbond_distance_HA
    _geom_hbond_distance_DA
    _geom_hbond_angle_DHA
    O1W H2W O2 2_666 0.85 1.81 2.636(4) 165
    O1W H1W O1 2_566 0.85 2.05 2.858(4) 159
