# Supplementary material for: Poly[diaqua­(μ-4,4′-bipyridine-κ2 N:N′)[μ-2,2′-(p-phenyl­enedi­oxy)diacetato-κ2 O:O′]cadmium]
Source: Acta Crystallogr Sect E Struct Rep Online. 2011 Aug 17;67(Pt 9):m1248. doi: 10.1107/S1600536811031400 (PMC3200682; doi:10.1107/S1600536811031400)
Supplement: Supplementary file 2 [file e-67-m1248-Isup2.hkl]

# 
# h,k,l, Fc-squared, Fo-squared, sigma(Fo-squared) and status flag 
# 
data_I
_shelx_title ' zhu10101909_0m in P1             P-1' 
_shelx_refln_list_code          4 
_shelx_F_calc_maximum      108.36 
_exptl_crystal_F_000       266.00 
_reflns_d_resolution_high  0.8411 
 
loop_ 
 _symmetry_equiv_pos_as_xyz 
 'x, y, z' 
 '-x, -y, -z' 
 
_cell_length_a     5.8610 
_cell_length_b     8.2310 
_cell_length_c    10.8660 
_cell_angle_alpha 105.640 
_cell_angle_beta   97.678 
_cell_angle_gamma  97.931 
 
_shelx_F_squared_multiplier     1.000 
 
loop_ 
 _refln_index_h 
 _refln_index_k 
 _refln_index_l 
 _refln_F_squared_calc 
 _refln_F_squared_meas 
 _refln_F_squared_sigma 
 _refln_observed_status 
   1   0   0     3913.19     3966.22     35.61 o 
   2   0   0      614.79      586.98      9.83 o 
   3   0   0      698.97      685.76      9.00 o 
   4   0   0      965.99      996.56     23.12 o 
   5   0   0      242.50      277.59     13.25 o 
   6   0   0      870.66      882.82     26.58 o 
  -6   1   0      250.20      254.52     13.83 o 
  -5   1   0      265.09      277.23     12.83 o 
  -4   1   0     1056.74     1018.32     13.42 o 
  -3   1   0     2528.61     2754.35     27.36 o 
  -2   1   0      353.07      326.43      6.89 o 
  -1   1   0        1.98       16.44      1.50 o 
   0   1   0     2315.94     2441.65     74.10 o 
   1   1   0      437.21      371.01      6.93 o 
   2   1   0     1046.84      998.86     10.85 o 
   3   1   0      311.96      305.92      4.66 o 
   4   1   0      557.35      537.65     16.71 o 
   5   1   0       48.33       41.68      6.62 o 
   6   1   0       91.10       83.18      9.28 o 
  -6   2   0       34.29       39.47      6.85 o 
  -5   2   0       37.33       44.78      5.94 o 
  -4   2   0      582.13      582.52     12.25 o 
  -3   2   0     2523.21     2786.30     38.36 o 
  -2   2   0      194.01      159.48      5.43 o 
  -1   2   0     1316.31     1284.79     19.15 o 
   0   2   0       27.24       57.81      3.99 o 
   1   2   0      916.20      926.13     16.57 o 
   2   2   0     1464.32     1420.75     20.80 o 
   3   2   0     1210.11     1269.03     25.82 o 
   4   2   0      492.73      461.87     15.91 o 
   5   2   0      488.02      442.38     17.35 o 
   6   2   0       83.78       90.41      9.70 o 
  -6   3   0      131.24      117.46      9.51 o 
  -5   3   0      108.33      139.54      9.49 o 
  -4   3   0      246.12      232.62      8.54 o 
  -3   3   0      745.92      678.73     10.44 o 
  -2   3   0     1165.47     1095.78     19.19 o 
  -1   3   0     1124.93     1075.46     13.15 o 
   0   3   0      800.17      775.28     10.41 o 
   1   3   0     3265.28     3337.59     32.00 o 
   2   3   0      364.00      326.89      6.19 o 
   3   3   0      155.78      157.49      8.78 o 
   4   3   0       60.37       52.90      6.54 o 
   5   3   0      124.53      138.20     10.45 o 
   6   3   0       44.79       45.22      8.18 o 
  -6   4   0      281.64      303.62     15.43 o 
  -5   4   0      521.72      553.84     15.75 o 
  -4   4   0      278.94      299.11     10.73 o 
  -3   4   0      275.50      274.19      9.82 o 
  -2   4   0     2169.21     2188.73     33.86 o 
  -1   4   0      834.50      859.14      8.44 o 
   0   4   0      333.95      304.56     15.89 o 
   1   4   0     1003.72      991.72     13.53 o 
   2   4   0      603.79      600.11      9.94 o 
   3   4   0      217.75      219.87     11.29 o 
   4   4   0      238.77      253.43     13.01 o 
   5   4   0       87.00       97.32      9.74 o 
  -6   5   0      197.32      206.99     13.35 o 
  -5   5   0      600.90      576.83     17.10 o 
  -4   5   0      303.88      290.74     11.50 o 
  -3   5   0      562.65      582.33     15.76 o 
  -2   5   0      403.82      411.40     12.60 o 
  -1   5   0      878.56      880.27     26.56 o 
   0   5   0      944.80      898.82     13.67 o 
   1   5   0      744.56      695.38     11.76 o 
   2   5   0      712.68      715.13     17.71 o 
   3   5   0      818.55      817.81     23.22 o 
   4   5   0      264.85      268.72     14.61 o 
   5   5   0       98.90      101.69     10.92 o 
  -5   6   0      114.09      121.24      8.44 o 
  -4   6   0       94.64      104.77      7.60 o 
  -3   6   0      816.69      820.12     20.65 o 
  -1   6   0     1114.28     1087.29     16.62 o 
   0   6   0      694.32      638.18     11.97 o 
   1   6   0      104.87      100.67      5.73 o 
   2   6   0       16.13       18.40      5.38 o 
   3   6   0      399.70      359.37     16.08 o 
   4   6   0      123.52      165.78     12.33 o 
  -5   7   0       70.20       63.88      7.40 o 
  -4   7   0      334.56      359.01     14.80 o 
  -2   7   0      182.43      172.65      8.19 o 
  -1   7   0      407.40      383.00      9.86 o 
   0   7   0      488.59      444.69     10.58 o 
   1   7   0       81.72       73.21      4.64 o 
   2   7   0       83.66       83.64      8.36 o 
   3   7   0      117.12      109.50     10.65 o 
  -4   8   0      439.64      409.31     16.90 o 
  -3   8   0       67.32       80.53      8.17 o 
  -2   8   0        1.98        0.16      2.30 o 
  -1   8   0        1.45        3.58      2.46 o 
   0   8   0      313.61      301.99      9.52 o 
   1   8   0      106.13      105.98      8.19 o 
   2   8   0      189.65      200.69     12.96 o 
  -3   9   0      212.37      215.57      9.10 o 
  -2   9   0      271.73      279.45     14.35 o 
  -1   9   0      138.23      139.91      7.21 o 
   0   9   0      278.65      258.00     13.14 o 
  -1  -9   1      129.32      130.66     10.08 o 
   0  -9   1       14.77       11.26      3.35 o 
   1  -9   1       62.63       73.80      5.55 o 
   2  -9   1       92.57      103.92      9.29 o 
  -2  -8   1      246.37      262.11     14.59 o 
  -1  -8   1      271.90      270.48     10.18 o 
   0  -8   1      134.37      135.55      6.39 o 
   1  -8   1      197.73      187.77      7.38 o 
   2  -8   1      126.78      127.59      9.13 o 
   4  -8   1      125.91      126.35      9.64 o 
  -3  -7   1       17.65       31.37      6.77 o 
  -2  -7   1      143.60      146.82     10.29 o 
  -1  -7   1       92.51       97.14      5.16 o 
   0  -7   1      459.53      421.33     10.18 o 
   1  -7   1      309.74      298.04      8.61 o 
   2  -7   1      195.10      192.07      9.97 o 
   3  -7   1       60.91       64.88      6.82 o 
   4  -7   1      205.21      226.77     11.83 o 
   5  -7   1       74.16      103.70      8.73 o 
  -4  -6   1      189.60      201.52     13.26 o 
  -3  -6   1      172.80      198.58     12.23 o 
  -2  -6   1      202.57      189.43     10.36 o 
  -1  -6   1      579.56      574.96     11.29 o 
   0  -6   1     1145.94     1111.72     38.43 o 
   1  -6   1      702.00      673.52     16.57 o 
   3  -6   1      523.67      511.88     15.54 o 
   4  -6   1      525.55      523.44     16.51 o 
   5  -6   1      367.04      362.19     14.38 o 
   6  -6   1      251.28      257.91     15.30 o 
  -5  -5   1       73.55       89.09     10.09 o 
  -4  -5   1      407.17      418.90     17.49 o 
  -3  -5   1      861.71      895.20     24.07 o 
  -2  -5   1      275.53      282.79     11.98 o 
  -1  -5   1      610.26      549.27     10.09 o 
   0  -5   1     1088.42     1071.66     15.03 o 
   1  -5   1      769.00      777.50     12.27 o 
   2  -5   1      641.77      675.10     12.43 o 
   3  -5   1      517.84      511.65     14.25 o 
   4  -5   1      175.46      194.56      9.29 o 
   5  -5   1      275.58      326.44     12.57 o 
   6  -5   1      183.37      200.60     12.97 o 
  -5  -4   1       11.03       20.87      5.70 o 
  -4  -4   1      145.93      154.65     10.13 o 
  -3  -4   1      189.82      199.71     10.61 o 
  -2  -4   1      777.84      795.78     11.89 o 
  -1  -4   1      266.24      228.83      5.66 o 
   0  -4   1      174.95      138.39      4.37 o 
   1  -4   1      270.07      235.24      6.08 o 
   2  -4   1      231.74      184.38      7.37 o 
   3  -4   1       20.14        9.42      2.84 o 
   4  -4   1      441.53      452.70     12.94 o 
   5  -4   1      594.75      643.90     20.05 o 
   6  -4   1      127.96      145.28     10.64 o 
  -6  -3   1       81.65       70.83      9.19 o 
  -5  -3   1       89.95       80.83      8.31 o 
  -4  -3   1      305.86      305.09     13.15 o 
  -3  -3   1      157.25      150.43      4.42 o 
  -2  -3   1     1519.18     1607.63     18.12 o 
  -1  -3   1      365.53      331.64      6.21 o 
   0  -3   1      449.76      405.98      6.69 o 
   1  -3   1     2832.25     3056.61     23.15 o 
   2  -3   1     5617.59     6218.76     77.50 o 
   3  -3   1      378.54      371.76      9.96 o 
   4  -3   1      502.90      537.97     10.08 o 
   5  -3   1      115.27      104.11      8.03 o 
   6  -3   1      105.62      114.82      9.72 o 
  -6  -2   1       76.80       85.40      9.46 o 
  -5  -2   1      669.55      670.73     21.39 o 
  -4  -2   1      162.56      181.68     10.20 o 
  -3  -2   1     1322.08     1319.14     15.35 o 
  -2  -2   1     2619.17     2748.48     35.14 o 
  -1  -2   1      166.79      154.81      3.66 o 
   0  -2   1        4.09       22.02      1.05 o 
   1  -2   1     4193.79     4473.92     55.16 o 
   2  -2   1     1401.36     1422.08     21.05 o 
   3  -2   1      773.87      781.67     10.83 o 
   4  -2   1      601.11      618.01     10.10 o 
   5  -2   1        8.53       18.63      4.58 o 
   6  -2   1       24.80       33.96      6.53 o 
  -6  -1   1      350.53      369.69     17.19 o 
  -5  -1   1     1420.59     1365.19     31.57 o 
  -4  -1   1       13.57       12.67      3.97 o 
  -3  -1   1      523.97      530.52      8.05 o 
  -2  -1   1     3181.87     3419.69     48.75 o 
  -1  -1   1    10067.17    10834.80    165.71 o 
   0  -1   1     1118.83     1091.12      8.63 o 
   1  -1   1     6450.35     6963.44     83.60 o 
   2  -1   1        3.48       14.90      3.47 o 
   3  -1   1     1351.14     1411.74     15.60 o 
   4  -1   1     1334.28     1337.08     27.38 o 
   5  -1   1     1505.91     1527.25     33.04 o 
   6  -1   1      301.39      292.42     14.91 o 
  -6   0   1       91.10       85.49      9.20 o 
  -5   0   1      253.44      259.39     12.67 o 
  -4   0   1      256.32      249.36     10.64 o 
  -3   0   1      586.40      565.21      8.47 o 
  -2   0   1     1198.00     1152.26     16.67 o 
  -1   0   1     4301.27     4331.43     52.09 o 
   0   0   1     1767.00     1830.52     22.59 o 
   1   0   1     1350.49     1443.41     20.80 o 
   2   0   1     1238.57     1278.05     21.65 o 
   3   0   1     2240.59     2442.59     39.10 o 
   4   0   1      221.64      213.99     10.09 o 
   5   0   1      492.30      498.13     17.68 o 
   6   0   1       34.27       43.26      7.21 o 
  -6   1   1      199.07      242.33     13.57 o 
  -5   1   1      350.31      334.68     13.99 o 
  -4   1   1     1561.60     1572.50     19.03 o 
  -3   1   1     1150.15     1181.17     14.49 o 
  -2   1   1     1801.25     1838.35     25.55 o 
  -1   1   1      538.33      511.08      9.10 o 
   0   1   1     3243.84     3448.61     24.66 o 
   1   1   1      362.25      310.39      4.34 o 
   2   1   1     1825.39     1836.40     29.57 o 
   3   1   1      319.77      296.90     10.69 o 
   4   1   1      257.40      283.66     12.20 o 
   5   1   1      191.38      195.59     11.65 o 
   6   1   1       70.16       80.13      9.22 o 
  -6   2   1       80.28       71.09      8.05 o 
  -5   2   1      385.26      385.12     15.00 o 
  -4   2   1      952.77      971.19     22.97 o 
  -3   2   1       27.33        9.36      2.11 o 
  -2   2   1        1.22       13.33      2.14 o 
  -1   2   1      450.09      379.19      8.50 o 
   0   2   1      331.05      295.45      3.61 o 
   1   2   1      383.28      332.45      7.61 o 
   2   2   1     2133.48     2193.44     21.73 o 
   3   2   1        0.86        7.62      3.38 o 
   4   2   1      230.23      212.07     11.15 o 
   5   2   1      350.92      322.59     14.81 o 
   6   2   1      173.67      161.51     12.52 o 
  -6   3   1       44.40       59.33      7.89 o 
  -5   3   1       91.77       97.62      4.99 o 
  -4   3   1      628.29      650.53     15.58 o 
  -3   3   1     1277.31     1280.32     23.08 o 
  -2   3   1     1196.68     1182.00     20.82 o 
  -1   3   1     2157.34     2116.78     26.78 o 
   0   3   1      900.15      882.47      8.28 o 
   1   3   1     2007.92     2000.52     21.22 o 
   2   3   1     1442.45     1502.69     21.58 o 
   3   3   1      495.14      489.52     15.94 o 
   4   3   1      324.92      323.31     14.25 o 
   5   3   1      226.15      203.47     12.51 o 
  -6   4   1      488.84      537.81     21.06 o 
  -5   4   1      451.02      437.07     14.15 o 
  -4   4   1      518.11      493.96     14.26 o 
  -3   4   1      938.31      990.85     20.83 o 
  -2   4   1     2947.81     3145.38     45.68 o 
  -1   4   1      679.02      665.81     14.88 o 
   0   4   1     1069.99     1072.49     17.55 o 
   1   4   1     2328.41     2442.76     20.22 o 
   2   4   1      477.49      494.65      9.10 o 
   3   4   1      199.80      211.53     11.29 o 
   4   4   1      254.32      246.43     13.48 o 
   5   4   1       92.21      107.81     10.73 o 
  -5   5   1      181.33      186.85     10.05 o 
  -4   5   1      154.32      158.80      8.72 o 
  -3   5   1      162.44      154.78      8.26 o 
  -2   5   1     1453.71     1559.58     28.77 o 
  -1   5   1      156.57      138.13      5.26 o 
   0   5   1      173.33      173.05      5.82 o 
   1   5   1      176.07      173.12      5.86 o 
   3   5   1      301.12      292.06     14.01 o 
   4   5   1      284.82      250.26     14.10 o 
  -5   6   1      235.07      250.91     12.30 o 
  -4   6   1       72.42       77.86      7.19 o 
  -3   6   1      599.26      587.71     17.51 o 
  -2   6   1      655.00      647.20     12.80 o 
  -1   6   1      488.48      481.25     10.67 o 
   0   6   1      418.29      374.50      9.27 o 
   1   6   1      242.66      233.16      7.37 o 
   2   6   1      252.30      250.23     13.02 o 
   3   6   1      317.97      332.74     16.11 o 
   4   6   1      173.41      174.37     13.24 o 
  -5   7   1      466.82      431.19     17.09 o 
  -4   7   1       85.04       90.09      8.04 o 
  -3   7   1      160.72      149.39      9.35 o 
  -2   7   1       25.85       26.77      3.76 o 
  -1   7   1      224.58      215.86      7.73 o 
   0   7   1       82.90       68.40      4.71 o 
   1   7   1      299.24      268.33      8.55 o 
   2   7   1       39.11       46.02      7.50 o 
   3   7   1       17.04        9.55      5.62 o 
  -4   8   1      123.21      131.33     10.02 o 
  -3   8   1       64.66       75.49      7.78 o 
  -2   8   1      158.69      164.56      6.09 o 
  -1   8   1      626.57      614.23     14.11 o 
   0   8   1      189.44      212.12     15.57 o 
   1   8   1      188.07      202.74     12.70 o 
   2   8   1      120.97      132.37     11.34 o 
  -2   9   1      166.52      166.60      8.08 o 
  -1   9   1      117.80      116.39      7.27 o 
   0   9   1      122.23      128.68      5.81 o 
  -1  -9   2       50.03       53.31      7.19 o 
   0  -9   2       79.77       73.18     10.40 o 
   1  -9   2      155.79      139.54      8.70 o 
   2  -9   2      313.89      290.80     13.78 o 
   3  -9   2      144.96      143.87     10.70 o 
  -3  -8   2       82.36      102.61     10.66 o 
  -2  -8   2       82.88       78.59      8.65 o 
  -1  -8   2      249.08      242.72      8.41 o 
   0  -8   2      185.71      189.44      7.34 o 
   1  -8   2      238.12      220.65      7.81 o 
   2  -8   2      158.15      156.51      9.76 o 
   3  -8   2      327.31      305.26     13.61 o 
   4  -8   2       85.05       83.21      8.23 o 
  -4  -7   2       61.29       75.60      9.90 o 
  -3  -7   2      263.70      256.77     14.12 o 
  -2  -7   2      410.49      391.19     10.16 o 
  -1  -7   2      413.14      377.07      9.67 o 
   0  -7   2      538.64      518.95     11.26 o 
   1  -7   2      284.07      276.06      8.05 o 
   2  -7   2       20.83       23.74      4.63 o 
   3  -7   2      605.80      579.26     17.51 o 
   4  -7   2      365.68      332.19     13.69 o 
   5  -7   2      188.12      196.73     11.48 o 
  -4  -6   2       77.05       79.44      9.28 o 
  -3  -6   2       93.10       94.42      8.86 o 
  -2  -6   2      178.24      175.22      7.12 o 
  -1  -6   2      337.83      327.51     14.72 o 
   0  -6   2     1026.88     1003.39     15.27 o 
   1  -6   2      638.34      643.82     11.62 o 
   2  -6   2      400.56      408.76     13.38 o 
   3  -6   2      382.93      394.69     13.48 o 
   4  -6   2      374.77      363.46     13.39 o 
   5  -6   2      298.82      319.72     13.30 o 
  -5  -5   2       61.39       82.00      9.37 o 
  -4  -5   2      178.82      190.88     12.00 o 
  -3  -5   2      410.60      432.05     15.76 o 
  -2  -5   2       72.03       68.14      3.95 o 
  -1  -5   2     1045.39     1003.02     15.86 o 
   0  -5   2      831.62      798.99     12.28 o 
   1  -5   2      219.36      191.71      3.80 o 
   2  -5   2      507.38      477.52      8.29 o 
   3  -5   2      442.91      441.36     13.22 o 
   4  -5   2      176.95      176.94      8.83 o 
   5  -5   2      273.19      290.41     13.33 o 
   6  -5   2       68.05       78.04      8.55 o 
  -5  -4   2      166.59      157.34     11.23 o 
  -4  -4   2      578.16      562.18     18.69 o 
  -3  -4   2      888.42      897.49     13.48 o 
  -2  -4   2       51.43       43.97      3.01 o 
  -1  -4   2      669.71      615.03     12.32 o 
   0  -4   2      126.70       98.58      3.79 o 
   1  -4   2      967.57     1009.38     12.67 o 
   2  -4   2      627.07      679.61     10.02 o 
   3  -4   2      481.92      513.38     13.17 o 
   4  -4   2       51.47       47.47      4.78 o 
   5  -4   2      346.43      358.94     14.21 o 
   6  -4   2      188.35      198.54     11.98 o 
  -6  -3   2       15.20       19.11      5.99 o 
  -5  -3   2       25.57       27.52      5.93 o 
  -4  -3   2      653.31      660.31     19.65 o 
  -3  -3   2       72.91       67.63      3.53 o 
  -2  -3   2      380.51      367.06      7.08 o 
  -1  -3   2      716.66      705.90      9.99 o 
   0  -3   2      245.54      215.54      3.45 o 
   1  -3   2     1941.61     2072.17     20.47 o 
   2  -3   2     3010.99     3316.36     44.58 o 
   3  -3   2      537.32      545.37     12.30 o 
   4  -3   2      152.05      165.80      5.24 o 
   5  -3   2      361.21      348.35     13.83 o 
   6  -3   2      241.42      249.68     13.44 o 
  -6  -2   2      389.53      397.11     18.19 o 
  -5  -2   2      112.83      133.91     10.06 o 
  -4  -2   2      789.88      749.19     20.28 o 
  -3  -2   2      369.84      398.37      7.53 o 
  -2  -2   2     5294.63     5830.48     52.44 o 
  -1  -2   2     7457.96     7951.10     68.57 o 
   0  -2   2    11740.91    12614.40    114.01 o 
   1  -2   2      262.62      225.50      4.30 o 
   2  -2   2     2472.42     2709.23     26.02 o 
   3  -2   2     1071.33     1068.53     15.55 o 
   4  -2   2     1018.15     1017.12     22.43 o 
   5  -2   2      231.86      258.25     12.15 o 
   6  -2   2      614.88      558.54     20.18 o 
  -6  -1   2      226.45      220.43     13.44 o 
  -5  -1   2      366.42      340.28     14.57 o 
  -4  -1   2      415.81      413.46     14.17 o 
  -3  -1   2     1311.24     1347.57     16.21 o 
  -2  -1   2     1846.98     1806.20     26.19 o 
  -1  -1   2      118.13      179.91      3.68 o 
   0  -1   2     1089.61     1076.72     11.07 o 
   1  -1   2      109.20       62.06      1.77 o 
   2  -1   2      575.75      573.00      7.44 o 
   3  -1   2     1416.22     1457.27     15.73 o 
   4  -1   2      895.75      877.40     21.16 o 
   5  -1   2       16.82       21.23      5.07 o 
   6  -1   2      219.67      227.27     12.99 o 
  -6   0   2       83.53       92.66      9.38 o 
  -5   0   2      188.77      200.25     11.21 o 
  -4   0   2      195.47      180.73      5.56 o 
  -3   0   2     1810.10     1817.68     21.14 o 
  -2   0   2      276.63      217.69      7.60 o 
   0   0   2     1385.71     1420.50     11.27 o 
   1   0   2      726.69      696.29      6.62 o 
   2   0   2      658.81      670.66      7.68 o 
   3   0   2     3025.39     3386.41     50.74 o 
   4   0   2      606.28      598.32     17.49 o 
   5   0   2      187.85      186.99     11.18 o 
   6   0   2      141.77      134.40     11.00 o 
  -6   1   2      355.61      366.43     16.28 o 
  -5   1   2      163.24      146.65      9.22 o 
  -4   1   2      298.44      279.37      6.96 o 
  -3   1   2      717.96      697.53     13.84 o 
  -2   1   2       13.04        5.34      1.66 o 
  -1   1   2     4123.73     4292.06     53.50 o 
   0   1   2     8094.88     8435.41     58.09 o 
   1   1   2      786.77      765.35      7.42 o 
   2   1   2       31.45       81.15      5.38 o 
   3   1   2      558.16      558.22     15.36 o 
   4   1   2       43.67       43.71      5.91 o 
   5   1   2      236.79      246.93     12.97 o 
   6   1   2       76.18       84.93      9.58 o 
  -6   2   2      249.11      255.15     13.58 o 
  -5   2   2      430.08      444.72     16.43 o 
  -4   2   2     1178.82     1193.08     22.21 o 
  -3   2   2      552.88      567.62     13.28 o 
  -2   2   2      393.69      363.40      9.51 o 
  -1   2   2      637.82      591.81      8.77 o 
   0   2   2     1206.99     1178.49     10.58 o 
   1   2   2     1083.22     1089.20     10.24 o 
   2   2   2     1023.60      983.88     11.62 o 
   3   2   2      250.69      233.00     10.60 o 
   4   2   2      381.12      346.90     14.10 o 
   5   2   2      325.85      312.02     14.86 o 
   6   2   2       58.21       72.08      9.33 o 
  -6   3   2       40.37       41.02      7.19 o 
  -5   3   2      421.90      417.69     13.31 o 
  -4   3   2     1011.40     1061.16     22.12 o 
  -3   3   2      830.73      908.14     19.04 o 
  -2   3   2      630.86      578.97     13.74 o 
  -1   3   2     2615.57     2738.81     41.55 o 
   0   3   2     1398.89     1453.36     12.94 o 
   1   3   2     1840.45     1869.63     16.24 o 
   2   3   2     1754.07     1761.42     19.71 o 
   3   3   2      374.96      365.09     14.03 o 
   4   3   2      443.84      392.86     16.05 o 
   5   3   2      433.27      406.55     17.77 o 
  -6   4   2       12.84       24.49      5.99 o 
  -5   4   2      158.37      158.22      8.83 o 
  -4   4   2      364.49      372.54     12.79 o 
  -3   4   2     1629.40     1609.23     29.34 o 
  -2   4   2     1218.94     1196.46     23.31 o 
  -1   4   2     1414.33     1420.08     49.43 o 
   0   4   2      161.87      132.71      3.12 o 
   1   4   2      747.81      729.99      8.64 o 
   2   4   2      271.04      251.67      6.70 o 
   3   4   2      319.14      325.52     14.06 o 
   4   4   2      101.93      109.48      9.79 o 
   5   4   2       73.48       58.51      8.71 o 
  -5   5   2      170.46      191.19     10.41 o 
  -4   5   2      254.37      257.45     11.34 o 
  -3   5   2      298.53      315.46     11.89 o 
  -2   5   2      724.39      703.96     17.86 o 
  -1   5   2      305.34      292.16      7.82 o 
   0   5   2      223.17      209.43      5.30 o 
   1   5   2      413.01      409.68      9.14 o 
   2   5   2      326.07      322.97     14.13 o 
   3   5   2      315.57      310.45     14.67 o 
   4   5   2       66.38       81.38      9.36 o 
  -5   6   2       92.35       99.13      8.44 o 
  -4   6   2      357.78      359.51     14.29 o 
  -3   6   2        7.73       13.24      3.62 o 
  -2   6   2       28.86       27.71      3.31 o 
  -1   6   2       60.37       51.61      4.05 o 
   0   6   2      721.72      738.06     21.89 o 
   1   6   2       86.16       89.34      8.20 o 
   2   6   2      317.92      297.98     14.20 o 
   3   6   2      145.57      168.29     12.26 o 
  -5   7   2       46.16       54.60      7.32 o 
  -4   7   2      198.09      187.99     10.87 o 
  -3   7   2      551.36      540.61     18.15 o 
  -2   7   2      656.40      615.37     13.62 o 
  -1   7   2      496.51      487.92     23.01 o 
   0   7   2      585.76      540.30     12.43 o 
   1   7   2       12.92       21.35      5.58 o 
   2   7   2       93.14       94.83      9.70 o 
  -4   8   2       80.38       83.44      8.49 o 
  -3   8   2      157.98      140.95     10.04 o 
  -2   8   2      142.95      142.55      7.11 o 
  -1   8   2      337.34      321.99     10.37 o 
   0   8   2      156.21      142.25     13.74 o 
   1   8   2       79.15       76.52      8.88 o 
  -1  -9   3       34.30       41.86      4.67 o 
   0  -9   3       83.66       96.89      8.51 o 
   1  -9   3      228.05      247.35     13.02 o 
   2  -9   3      191.66      175.74     11.11 o 
   3  -9   3       15.95       20.55      5.42 o 
  -3  -8   3       78.11       97.02     10.01 o 
  -2  -8   3      373.17      355.66     10.34 o 
  -1  -8   3      242.85      242.68      8.36 o 
   0  -8   3      126.14      121.06      6.01 o 
   1  -8   3      341.04      326.02      9.28 o 
   2  -8   3      700.29      718.08     21.26 o 
   3  -8   3      286.93      280.80     13.34 o 
   4  -8   3      391.13      365.11     15.36 o 
  -4  -7   3      103.19       85.29      9.77 o 
  -3  -7   3      219.52      256.84     13.95 o 
  -2  -7   3      368.94      367.19      9.86 o 
  -1  -7   3      424.96      427.76     10.22 o 
   0  -7   3      371.45      375.81      9.33 o 
   1  -7   3      141.32      137.88      5.74 o 
   2  -7   3      119.14      123.40      8.18 o 
   3  -7   3      377.05      400.08     14.65 o 
   4  -7   3      225.11      201.08     10.65 o 
   5  -7   3       79.61       93.14      8.33 o 
  -4  -6   3       21.25       32.38      6.94 o 
  -3  -6   3       84.27       93.69      8.24 o 
  -2  -6   3      261.29      273.36     10.06 o 
  -1  -6   3      123.20      123.30      5.28 o 
   0  -6   3      542.68      522.18     10.24 o 
   1  -6   3       61.43       57.61      4.14 o 
   2  -6   3       23.02       21.78      4.12 o 
   3  -6   3      464.57      454.41     14.70 o 
   4  -6   3      458.46      412.54      9.50 o 
   5  -6   3      107.37      104.79      7.66 o 
  -5  -5   3       86.91       78.67      9.15 o 
  -4  -5   3      292.37      262.19     13.31 o 
  -3  -5   3      168.51      177.52      6.34 o 
  -2  -5   3      139.80      144.54      5.47 o 
  -1  -5   3      244.14      248.46      8.13 o 
   0  -5   3     2250.86     2320.81     25.63 o 
   1  -5   3     1023.17     1040.54     10.91 o 
   2  -5   3     1272.32     1329.72     16.64 o 
   3  -5   3      256.40      249.83      6.64 o 
   4  -5   3      294.22      310.19      8.00 o 
  -5  -4   3      208.66      201.05     12.24 o 
  -4  -4   3      406.90      394.28     15.40 o 
  -3  -4   3      957.35      962.49     15.45 o 
  -2  -4   3       47.70       41.74      3.06 o 
  -1  -4   3      194.90      163.70      5.41 o 
   0  -4   3     1076.31     1007.08     11.80 o 
   1  -4   3     1150.13     1163.40     14.10 o 
   2  -4   3      485.24      495.03      8.54 o 
   3  -4   3       80.57       86.37      9.95 o 
   4  -4   3      266.04      264.38      7.01 o 
   5  -4   3      189.48      180.84      9.83 o 
  -6  -3   3       98.35       90.04      9.95 o 
  -5  -3   3      308.53      302.85     14.59 o 
  -4  -3   3       40.45       43.68      5.80 o 
  -3  -3   3     1054.38     1117.56     15.42 o 
  -2  -3   3     2236.38     2375.81     25.30 o 
  -1  -3   3     3985.45     4082.35     38.16 o 
   0  -3   3       85.31       67.44      2.39 o 
   1  -3   3     4370.23     4803.84     43.06 o 
   2  -3   3      197.67      183.74      4.83 o 
   3  -3   3      535.35      523.71     17.32 o 
   4  -3   3     1606.19     1623.58     30.10 o 
   5  -3   3     1649.22     1678.73     34.11 o 
   6  -3   3      145.25      140.79     10.43 o 
  -6  -2   3       58.73       59.04      8.33 o 
  -5  -2   3      280.65      293.41     13.93 o 
  -4  -2   3      192.98      195.91     10.22 o 
  -3  -2   3      502.19      509.85     12.38 o 
  -2  -2   3     1862.43     1966.29     21.21 o 
  -1  -2   3     1229.65     1196.65     17.08 o 
   0  -2   3       30.99       13.52      0.97 o 
   1  -2   3     8291.00     9016.48     78.73 o 
   2  -2   3     2282.53     2430.67     19.78 o 
   3  -2   3      466.73      480.66      7.87 o 
   4  -2   3       50.45       41.94      4.94 o 
   5  -2   3      240.71      255.07     12.09 o 
   6  -2   3       20.38       18.86      5.57 o 
  -6  -1   3      291.33      288.17     15.22 o 
  -5  -1   3      612.69      628.22     19.92 o 
  -4  -1   3      640.54      673.56     17.13 o 
  -3  -1   3     1016.56      996.49     13.90 o 
  -2  -1   3     3493.27     3634.22     51.76 o 
  -1  -1   3      274.74      376.08      5.93 o 
   0  -1   3      257.85      211.87      4.44 o 
   1  -1   3     1720.95     1733.31     22.74 o 
   2  -1   3     1783.64     1890.29     18.90 o 
   3  -1   3      780.59      789.01     10.03 o 
   4  -1   3      295.23      287.14     11.48 o 
   5  -1   3       14.05       11.20      4.34 o 
   6  -1   3       77.18       82.59      8.88 o 
  -6   0   3      186.04      199.43     12.37 o 
  -5   0   3      255.69      243.93     11.93 o 
  -4   0   3        4.47        1.76      1.89 o 
  -3   0   3       79.29       50.40      4.77 o 
  -2   0   3     2009.62     1928.36     28.54 o 
   0   0   3      729.07      671.88     12.46 o 
   1   0   3        6.11        2.67      1.69 o 
   2   0   3      489.47      473.74      6.88 o 
   3   0   3      354.80      304.50     10.79 o 
   4   0   3      865.14      868.58     21.74 o 
   5   0   3      234.62      252.64     12.80 o 
   6   0   3      196.98      199.55     12.92 o 
  -6   1   3      196.65      198.64     12.30 o 
  -5   1   3      208.34      199.60     10.72 o 
  -4   1   3      360.31      348.40      8.18 o 
  -3   1   3      913.88      843.37     16.82 o 
  -2   1   3      778.36      708.33     14.16 o 
  -1   1   3     5906.25     5787.27     71.60 o 
   0   1   3     4778.65     4964.57     35.94 o 
   1   1   3      510.57      490.81      8.86 o 
   2   1   3     1015.54     1028.74     10.22 o 
   3   1   3      952.80      930.24     21.14 o 
   4   1   3      230.84      231.91     11.23 o 
   5   1   3      211.08      205.89     12.12 o 
   6   1   3      161.62      174.33     12.60 o 
  -6   2   3      689.56      649.65     22.24 o 
  -5   2   3      503.48      512.88     11.49 o 
  -4   2   3     1290.96     1270.81     24.13 o 
  -3   2   3      732.93      720.65     16.00 o 
  -2   2   3      455.03      414.68     10.97 o 
  -1   2   3     2296.25     2268.46     34.64 o 
   0   2   3     4294.28     4652.65     34.51 o 
   1   2   3     1269.30     1311.44     12.34 o 
   2   2   3      432.92      429.26      6.01 o 
   3   2   3      450.01      414.96     14.26 o 
   4   2   3      343.89      355.30     14.85 o 
   5   2   3      258.75      258.53     13.81 o 
  -6   3   3       73.68      101.06      9.92 o 
  -5   3   3      202.76      207.82      9.90 o 
  -4   3   3     1091.63     1111.23     23.58 o 
  -3   3   3      348.85      342.08     11.41 o 
  -2   3   3      933.86      931.84     19.20 o 
  -1   3   3       20.61        7.77      1.75 o 
   0   3   3      224.91      225.12      5.60 o 
   1   3   3      806.40      783.18     10.39 o 
   2   3   3     1157.82     1206.64     16.68 o 
   3   3   3      234.26      260.26     14.06 o 
   4   3   3      526.38      517.91     18.96 o 
   5   3   3      142.16      146.35     11.55 o 
  -5   4   3      176.99      183.43      9.86 o 
  -4   4   3      380.63      373.95     13.39 o 
  -3   4   3     1183.91     1195.05     24.91 o 
  -2   4   3     1272.98     1335.60     25.94 o 
  -1   4   3      460.77      440.02      9.29 o 
   0   4   3      574.76      569.40     10.50 o 
   1   4   3      987.10      955.81     14.36 o 
   2   4   3      392.44      404.31     15.15 o 
   3   4   3      119.83      124.92      9.50 o 
   4   4   3      269.31      269.40     14.50 o 
  -6   5   3      204.39      205.14     11.96 o 
  -5   5   3      514.03      560.08     18.59 o 
  -4   5   3       10.91        5.89      3.29 o 
  -3   5   3      211.00      211.80     10.13 o 
  -2   5   3      118.33      107.59      6.96 o 
  -1   5   3      159.37      159.37      6.11 o 
   0   5   3      248.87      251.19      8.07 o 
   1   5   3     1108.38     1075.47     16.46 o 
   2   5   3        3.31        0.42      3.55 o 
   3   5   3        1.26        0.00      3.62 o 
   4   5   3       15.72       36.52      7.53 o 
  -5   6   3      224.23      236.26     12.57 o 
  -4   6   3       78.98       95.15      8.01 o 
  -3   6   3      474.97      483.82     16.53 o 
  -2   6   3      678.93      657.85     13.65 o 
  -1   6   3      414.90      402.64     10.28 o 
   0   6   3       62.60       65.06      4.47 o 
   1   6   3      465.56      429.68     12.66 o 
   2   6   3      317.55      329.41     15.63 o 
   3   6   3      365.33      386.35     18.31 o 
  -4   7   3      203.60      186.36     11.21 o 
  -3   7   3      373.90      356.64     14.94 o 
  -2   7   3      530.45      525.60     12.90 o 
  -1   7   3      264.85      262.58      8.86 o 
   0   7   3      162.19      147.88      6.78 o 
   1   7   3       55.83       54.15      7.54 o 
   2   7   3      192.37      182.33     12.84 o 
  -3   8   3       72.83       61.14      7.45 o 
  -2   8   3      184.32      173.64      8.06 o 
  -1   8   3      174.19      172.48     22.78 o 
   0   8   3      215.27      194.02      8.12 o 
  -1  -9   4      123.38      142.96      9.79 o 
   0  -9   4      141.16      155.89     10.43 o 
   1  -9   4      238.97      253.82     13.48 o 
   2  -9   4      138.29      150.66     10.46 o 
   3  -9   4      190.36      197.17     12.05 o 
  -3  -8   4       78.70       93.44      9.82 o 
  -2  -8   4      212.58      216.91     11.37 o 
  -1  -8   4       95.90      106.33      8.37 o 
   0  -8   4      115.24      112.02      8.36 o 
   1  -8   4      478.60      482.22     16.94 o 
   2  -8   4      355.07      336.71     14.35 o 
   3  -8   4      236.12      237.78     12.25 o 
   4  -8   4      198.09      203.35     11.41 o 
  -4  -7   4       40.52       52.41      8.22 o 
  -3  -7   4      190.92      213.75     12.73 o 
  -2  -7   4      363.17      366.01     11.21 o 
  -1  -7   4      304.86      309.25      8.81 o 
   0  -7   4       24.42       25.93      3.14 o 
   1  -7   4       74.51       73.68      6.64 o 
   2  -7   4      265.36      265.04     11.71 o 
   3  -7   4      387.67      395.64     14.56 o 
   4  -7   4      139.72      143.30      9.17 o 
  -4  -6   4       44.91       54.06      7.69 o 
  -3  -6   4      179.44      195.50      7.31 o 
  -2  -6   4      127.79      154.44      6.29 o 
  -1  -6   4      506.41      499.07     10.41 o 
   0  -6   4      342.39      340.90      8.00 o 
   1  -6   4      246.28      252.23      6.65 o 
   2  -6   4       98.43      104.07      4.52 o 
   3  -6   4      478.83      480.08     10.11 o 
   4  -6   4       57.51       61.09      5.10 o 
   5  -6   4      148.67      134.91      8.69 o 
  -5  -5   4      103.59      101.04      9.58 o 
  -4  -5   4      178.13      178.98     11.16 o 
  -3  -5   4        0.67        0.00      2.69 o 
  -2  -5   4       48.50       60.57      3.96 o 
  -1  -5   4      840.46      860.27     29.22 o 
   0  -5   4     1250.34     1294.54     15.12 o 
   1  -5   4      639.55      648.38     10.41 o 
   2  -5   4      783.33      810.22     14.02 o 
   3  -5   4      426.64      428.37      9.08 o 
   4  -5   4       87.53       90.87      4.79 o 
   5  -5   4      275.39      242.73     11.78 o 
  -5  -4   4       75.00       79.53      8.51 o 
  -4  -4   4     1304.98     1227.68     28.60 o 
  -3  -4   4      535.58      564.74     10.90 o 
  -2  -4   4     1537.84     1511.98     19.03 o 
  -1  -4   4     2814.59     2892.45     29.58 o 
   0  -4   4     2251.09     2428.05     22.33 o 
   1  -4   4        6.47       16.17      2.68 o 
   2  -4   4     2033.69     2138.43     31.32 o 
   3  -4   4      769.72      805.26     11.00 o 
   4  -4   4      925.41      892.11     14.60 o 
   5  -4   4      537.63      467.51     16.45 o 
   6  -4   4      150.25      123.90      9.58 o 
  -6  -3   4       29.51       31.01      6.96 o 
  -5  -3   4      100.46       89.60      8.54 o 
  -4  -3   4      858.67      884.83     22.85 o 
  -3  -3   4      363.93      349.99     11.45 o 
  -2  -3   4      178.89      175.28      5.30 o 
  -1  -3   4      256.12      217.17      5.04 o 
   0  -3   4     1131.59     1141.23     10.57 o 
   1  -3   4      183.85      180.54      4.82 o 
   2  -3   4     1024.51     1049.03     10.71 o 
   3  -3   4      108.59      105.50      3.35 o 
   4  -3   4      439.24      421.62      9.73 o 
   5  -3   4      132.09      132.59      8.76 o 
  -6  -2   4        8.91        0.00      3.90 o 
  -5  -2   4      218.86      210.46     11.85 o 
  -4  -2   4      436.04      469.50      9.93 o 
  -3  -2   4      534.39      543.83      9.91 o 
  -2  -2   4      219.94      205.37      5.34 o 
  -1  -2   4     1259.64     1280.04     14.53 o 
   0  -2   4      721.57      723.35     16.89 o 
   1  -2   4     4857.74     5219.85     66.78 o 
   2  -2   4     1619.62     1673.37     14.90 o 
   3  -2   4      457.03      463.45      6.83 o 
   4  -2   4      186.63      195.40      9.22 o 
   5  -2   4      154.32      164.59      9.99 o 
  -6  -1   4      168.33      149.85     11.38 o 
  -5  -1   4      148.43      160.67     10.24 o 
  -4  -1   4      167.23      163.02      5.87 o 
  -3  -1   4     1087.64     1026.92     14.81 o 
  -2  -1   4      943.29      913.84     12.85 o 
   0  -1   4      596.18      563.06     12.55 o 
   1  -1   4     1035.78     1008.19     11.32 o 
   2  -1   4       46.43       22.74      1.72 o 
   3  -1   4      903.50      904.15     13.96 o 
   4  -1   4       41.82       48.58      5.50 o 
   5  -1   4       96.63       92.98      8.13 o 
   6  -1   4       86.73       78.73      8.81 o 
  -6   0   4      302.47      291.20     14.82 o 
  -5   0   4      262.65      246.83     11.80 o 
  -4   0   4      232.16      222.64      6.76 o 
  -3   0   4     1144.59     1162.11     21.73 o 
  -2   0   4     1708.52     1604.27     26.18 o 
  -1   0   4       39.89       18.64      2.85 o 
   0   0   4      732.47      687.32      7.62 o 
   1   0   4      606.44      586.17      7.01 o 
   2   0   4      599.05      578.57      7.05 o 
   3   0   4     1415.97     1415.80     19.13 o 
   4   0   4      430.06      410.73     14.40 o 
   5   0   4      143.03      112.06      8.80 o 
   6   0   4      154.90      148.40     11.47 o 
  -6   1   4      172.90      164.73     11.01 o 
  -5   1   4      328.57      317.95      8.95 o 
  -4   1   4      269.08      229.83      9.28 o 
  -3   1   4      865.42      847.65     17.92 o 
  -2   1   4     2108.35     2136.13     32.79 o 
  -1   1   4     5782.78     6144.82     77.40 o 
   0   1   4     2740.09     2805.15     24.40 o 
   1   1   4      387.64      353.34      5.45 o 
   2   1   4     1502.36     1556.12     14.60 o 
   3   1   4     1001.75     1026.79     15.99 o 
   4   1   4      496.35      490.27     11.55 o 
   5   1   4      390.13      365.85     10.99 o 
  -6   2   4      114.92      112.62     10.04 o 
  -5   2   4      486.87      501.39     15.52 o 
  -4   2   4      708.27      703.80     17.71 o 
  -3   2   4      913.10      932.65     19.81 o 
  -2   2   4      163.50      137.07      6.54 o 
  -1   2   4     2887.43     2988.62     30.72 o 
   0   2   4      626.22      557.97      9.21 o 
   1   2   4      368.24      370.58      5.85 o 
   2   2   4      606.94      609.57     11.03 o 
   3   2   4      486.11      503.91     13.12 o 
   4   2   4       58.61       65.23      7.06 o 
   5   2   4      104.64      105.86      9.34 o 
  -6   3   4       98.36      118.93     10.66 o 
  -5   3   4      387.56      389.32     14.22 o 
  -4   3   4      953.55      949.54     22.15 o 
  -3   3   4      170.36      173.89      8.58 o 
  -2   3   4      199.65      188.79      8.33 o 
  -1   3   4      722.79      726.85     12.04 o 
   0   3   4      256.39      237.33      4.75 o 
   1   3   4      694.73      712.35     17.91 o 
   2   3   4      612.98      657.10     22.50 o 
   3   3   4      280.50      286.97     13.46 o 
   4   3   4      177.51      186.46      9.87 o 
   5   3   4      193.36      201.76      8.88 o 
  -6   4   4       66.15       65.53      7.71 o 
  -5   4   4       75.86       85.21      7.63 o 
  -4   4   4      523.47      525.68     16.72 o 
  -3   4   4       31.60       40.39      5.04 o 
  -2   4   4      310.21      326.12     11.79 o 
  -1   4   4      589.87      604.08     11.65 o 
   0   4   4      963.19      977.69     15.21 o 
   1   4   4      216.52      215.49     10.32 o 
   2   4   4      232.05      242.93     12.02 o 
   3   4   4        2.45        3.74      4.67 o 
   4   4   4       72.64       93.98      9.87 o 
  -5   5   4       75.39       66.97      7.39 o 
  -4   5   4      601.80      580.04     18.67 o 
  -3   5   4      907.68      860.72     22.39 o 
  -2   5   4      898.98      930.02     22.47 o 
  -1   5   4      260.94      261.40      7.99 o 
   0   5   4      644.78      617.01     12.34 o 
   1   5   4      161.51      165.44      6.30 o 
   2   5   4      354.49      334.50     15.03 o 
   3   5   4      259.40      265.27     14.58 o 
  -5   6   4      120.43      124.94      9.81 o 
  -4   6   4      110.40      118.82      9.05 o 
  -3   6   4      500.86      522.92     17.71 o 
  -2   6   4      272.08      280.73     10.54 o 
  -1   6   4      164.70      155.90      6.80 o 
   0   6   4      175.93      178.60      7.00 o 
   1   6   4      259.92      252.55     13.21 o 
   2   6   4      197.37      200.42     12.70 o 
  -4   7   4      210.19      228.42     12.94 o 
  -3   7   4      231.85      235.07     12.52 o 
  -2   7   4       69.56       71.91      5.49 o 
  -1   7   4      329.51      326.88     10.31 o 
   0   7   4      255.34      236.48      8.70 o 
   1   7   4      224.76      233.40     14.01 o 
  -2   8   4      157.05      156.75      7.84 o 
  -1   8   4      140.63      138.98      8.39 o 
  -1  -9   5      162.80      177.39     11.38 o 
   0  -9   5      136.28      140.03     10.09 o 
   1  -9   5      119.80      125.53      9.70 o 
   2  -9   5      124.29      138.96     10.32 o 
   3  -9   5       27.19       22.01      5.80 o 
  -2  -8   5       85.85      106.67      8.72 o 
  -1  -8   5        3.91        8.99      4.25 o 
   0  -8   5       76.09       81.77      7.67 o 
   1  -8   5      247.40      251.93     12.33 o 
   2  -8   5      220.38      228.98     12.14 o 
   3  -8   5      176.70      186.94     11.07 o 
   4  -8   5      112.87      113.22      9.33 o 
  -4  -7   5       94.45      101.02     10.18 o 
  -3  -7   5      123.79      145.95     10.63 o 
  -2  -7   5      355.94      360.69     10.34 o 
  -1  -7   5       88.48       89.44      7.50 o 
   0  -7   5      404.07      436.77     15.43 o 
   1  -7   5      428.77      397.19     14.53 o 
   2  -7   5      424.14      445.88     15.45 o 
   3  -7   5      170.97      173.53      9.79 o 
   4  -7   5      163.36      162.42      9.82 o 
  -4  -6   5       22.48       33.11      6.59 o 
  -3  -6   5      293.72      323.20     10.97 o 
  -2  -6   5      177.23      185.16      6.75 o 
  -1  -6   5      238.61      226.65      6.91 o 
   0  -6   5      590.43      588.10     16.72 o 
   1  -6   5       70.04       73.64      4.09 o 
   2  -6   5       41.77       45.65      3.55 o 
   3  -6   5      257.49      235.21     18.90 o 
   4  -6   5      156.56      137.90      6.12 o 
   5  -6   5       52.15       52.86      6.43 o 
  -5  -5   5      115.53      123.66     10.66 o 
  -4  -5   5        4.59       10.68      4.54 o 
  -3  -5   5      967.59      959.00     15.80 o 
  -2  -5   5      671.36      671.70     12.09 o 
  -1  -5   5     1054.54     1100.52     15.24 o 
   0  -5   5      586.95      583.25     10.10 o 
   1  -5   5      812.71      827.19     12.76 o 
   2  -5   5      177.21      186.85     11.91 o 
   3  -5   5     1808.26     1849.75     25.53 o 
   4  -5   5      991.37      957.68     23.02 o 
   5  -5   5      325.11      290.87     13.19 o 
  -5  -4   5      210.47      194.07     11.93 o 
  -4  -4   5      226.51      228.52     11.71 o 
  -3  -4   5      330.16      339.98      8.53 o 
  -2  -4   5      144.40      143.12      5.32 o 
  -1  -4   5     1286.49     1327.97     16.40 o 
   0  -4   5      880.86      910.41      9.57 o 
   1  -4   5     1933.75     1989.92     22.50 o 
   2  -4   5      386.57      402.28      8.42 o 
   3  -4   5      308.86      324.29      7.88 o 
   4  -4   5       98.20       92.66      7.04 o 
   5  -4   5      291.14      263.56     12.57 o 
  -6  -3   5      161.37      153.05     12.06 o 
  -5  -3   5      312.63      320.79     14.70 o 
  -4  -3   5      800.75      800.56     14.00 o 
  -3  -3   5      292.00      303.03      7.65 o 
  -2  -3   5      275.33      274.35      6.65 o 
  -1  -3   5      122.14       98.71      3.57 o 
   0  -3   5     1020.76     1020.06     13.96 o 
   1  -3   5      987.50     1029.91     13.94 o 
   2  -3   5      577.18      604.86      7.55 o 
   3  -3   5       62.24       65.11      4.93 o 
   4  -3   5      325.44      334.71     13.17 o 
   5  -3   5      257.34      251.32     12.57 o 
   6  -3   5       65.65       68.07      8.30 o 
  -6  -2   5       17.96       18.49      5.74 o 
  -5  -2   5       87.11       96.50      8.63 o 
  -4  -2   5       81.06       76.06     11.57 o 
  -3  -2   5       92.53       81.72      4.15 o 
  -2  -2   5     1477.64     1496.47     18.00 o 
  -1  -2   5      180.54      151.77      4.04 o 
   0  -2   5      431.35      424.34     18.07 o 
   1  -2   5      926.27      879.97     21.72 o 
   2  -2   5      428.14      381.16      5.71 o 
   3  -2   5       16.36        8.49      2.03 o 
   4  -2   5     1074.54     1079.79     17.17 o 
   5  -2   5      244.59      244.84     12.51 o 
  -6  -1   5       87.70       93.89      9.54 o 
  -5  -1   5      293.75      284.02     12.99 o 
  -4  -1   5      291.67      272.79      7.68 o 
  -3  -1   5      882.45      782.21     12.61 o 
  -2  -1   5     1559.83     1524.21     18.36 o 
  -1  -1   5     1241.77     1166.53     14.99 o 
   0  -1   5     1262.98     1289.28     15.86 o 
   1  -1   5     2784.42     2910.89     24.60 o 
   2  -1   5     1093.44     1136.37     11.66 o 
   3  -1   5      216.18      210.34      6.35 o 
   4  -1   5      172.51      174.78      7.51 o 
   5  -1   5      122.36      123.30     12.69 o 
  -6   0   5      553.85      518.71     19.68 o 
  -5   0   5      287.19      274.40      8.48 o 
  -4   0   5      452.05      428.57     20.10 o 
  -3   0   5     1559.63     1496.59     27.46 o 
  -2   0   5     1674.49     1659.40     28.42 o 
  -1   0   5      611.59      616.82      9.93 o 
   0   0   5     1399.75     1458.46     13.73 o 
   1   0   5      923.29      907.10      9.99 o 
   2   0   5      591.29      634.78      8.12 o 
   3   0   5     1302.03     1303.89     18.48 o 
   4   0   5      302.42      284.54     10.17 o 
   5   0   5      149.02      139.79      7.00 o 
  -6   1   5      281.87      259.71     14.02 o 
  -5   1   5       74.33       87.06      5.26 o 
  -4   1   5      406.38      411.72     13.43 o 
  -3   1   5      752.03      704.99     17.13 o 
  -2   1   5     1068.82     1048.03     20.88 o 
  -1   1   5       45.43       23.38      2.21 o 
   0   1   5     1206.33     1240.82     13.44 o 
   1   1   5      425.77      425.25      7.94 o 
   2   1   5     1075.82     1115.30     16.04 o 
   3   1   5      821.18      814.47     14.34 o 
   4   1   5      301.15      304.64     11.94 o 
   5   1   5       47.95       45.65     12.01 o 
  -6   2   5      200.91      196.67     12.70 o 
  -5   2   5      172.62      170.17      9.77 o 
  -4   2   5      457.46      440.93     14.36 o 
  -3   2   5      824.34      821.52     19.43 o 
  -2   2   5      775.54      768.56     17.82 o 
  -1   2   5     1535.65     1552.49     19.42 o 
   0   2   5     1507.15     1546.74     16.53 o 
   1   2   5      215.73      212.72      4.80 o 
   2   2   5      552.32      526.32     10.63 o 
   3   2   5      293.21      291.31      8.64 o 
   4   2   5      191.81      183.06      7.45 o 
   5   2   5       69.38       88.40      6.31 o 
  -6   3   5      260.43      262.44      9.98 o 
  -5   3   5      305.49      315.66     13.66 o 
  -4   3   5        6.45        1.02      2.78 o 
  -3   3   5       87.46       93.05      6.73 o 
  -2   3   5       19.19       21.46      3.80 o 
  -1   3   5     1095.83     1107.23     16.34 o 
   0   3   5      583.49      591.12      8.41 o 
   1   3   5      394.59      423.95     10.12 o 
   2   3   5       23.14       24.17      3.50 o 
   3   3   5       29.38       31.34      3.83 o 
   4   3   5      167.15      189.79      9.16 o 
  -6   4   5       48.12       69.20      8.41 o 
  -5   4   5      481.86      487.92     17.76 o 
  -4   4   5      412.06      404.04     15.13 o 
  -3   4   5      683.52      695.33     19.47 o 
  -2   4   5      510.95      557.88     16.62 o 
  -1   4   5      356.18      375.38      9.42 o 
   0   4   5      117.51      115.30      7.61 o 
   1   4   5     1301.23     1279.56     18.49 o 
   2   4   5      363.33      356.40     14.85 o 
   3   4   5      386.56      394.08     17.12 o 
   4   4   5      292.26      319.13     16.63 o 
  -5   5   5      117.61      141.61     10.33 o 
  -4   5   5      468.31      496.60     17.85 o 
  -3   5   5      610.88      651.30     19.91 o 
  -2   5   5      710.42      685.99     19.69 o 
  -1   5   5      179.38      189.34     13.99 o 
   0   5   5      295.76      296.34     20.37 o 
   1   5   5      367.65      318.44     14.25 o 
   2   5   5      179.10      162.09     11.33 o 
   3   5   5      104.99      107.65     10.49 o 
  -4   6   5       83.43       95.07      8.92 o 
  -3   6   5      139.96      146.24      9.92 o 
  -2   6   5      334.95      331.53     14.20 o 
  -1   6   5      124.12      125.91      6.52 o 
   0   6   5      550.01      538.77     12.88 o 
   1   6   5      335.20      316.74     15.48 o 
   2   6   5      120.49      119.36     10.75 o 
  -3   7   5      121.64      135.81     10.16 o 
  -2   7   5      140.86      151.13      7.48 o 
  -1   7   5      101.07      107.05      6.66 o 
   0   7   5       72.33       82.45      5.97 o 
  -1  -9   6       98.21      111.39      9.64 o 
   0  -9   6       23.02       43.92      6.87 o 
   1  -9   6      113.65      139.89     10.27 o 
   2  -9   6       99.71      113.56      9.88 o 
  -2  -8   6       45.70       53.26      7.18 o 
  -1  -8   6      137.58      136.11      9.97 o 
   0  -8   6      118.50      143.58      9.83 o 
   1  -8   6      418.55      398.17     15.80 o 
   2  -8   6      101.61      112.19      8.83 o 
   3  -8   6       38.09       34.03      6.22 o 
  -3  -7   6       18.00       15.73      4.90 o 
  -2  -7   6      268.55      269.45     12.38 o 
  -1  -7   6      130.87      147.44      9.55 o 
   0  -7   6      144.43      156.55      9.76 o 
   1  -7   6      610.59      607.26     18.78 o 
   2  -7   6      287.02      289.70     12.80 o 
   3  -7   6      103.37      112.34      8.58 o 
   4  -7   6       84.91      103.13      8.53 o 
  -4  -6   6      425.98      418.12     17.15 o 
  -3  -6   6      393.00      376.60     11.73 o 
  -2  -6   6     1230.42     1178.16     26.10 o 
  -1  -6   6      344.09      363.48     13.62 o 
   0  -6   6      177.73      179.83      6.03 o 
   1  -6   6       38.30       41.64      3.41 o 
   2  -6   6     1326.96     1369.17     38.30 o 
   3  -6   6      738.62      735.17     13.69 o 
   4  -6   6      336.49      315.13     13.17 o 
   5  -6   6       90.86       99.00      8.74 o 
  -5  -5   6       40.23       49.24      7.60 o 
  -4  -5   6      127.64      119.37      9.28 o 
  -3  -5   6       83.95       94.43      8.20 o 
  -2  -5   6      243.51      279.19      7.80 o 
  -1  -5   6      389.30      373.33     12.75 o 
   0  -5   6      778.86      785.99     12.78 o 
   1  -5   6        0.79        0.65      1.79 o 
   2  -5   6      682.11      639.06     14.77 o 
   3  -5   6      269.06      254.68      8.40 o 
   4  -5   6      137.69      126.43      8.67 o 
   5  -5   6       85.79       89.97      8.40 o 
  -5  -4   6      208.94      199.60     12.26 o 
  -4  -4   6      208.41      208.90      7.45 o 
  -3  -4   6       63.12       66.82      4.34 o 
  -2  -4   6       66.41       71.49      4.04 o 
  -1  -4   6     1939.55     2002.14     33.96 o 
   0  -4   6     1196.84     1225.64     16.61 o 
   1  -4   6      757.45      767.57     12.98 o 
   2  -4   6      794.31      782.03     17.21 o 
   3  -4   6      313.77      317.10      8.17 o 
   4  -4   6       93.69      104.94      8.09 o 
   5  -4   6      145.65      146.25     10.16 o 
  -6  -3   6       27.10       37.89      7.49 o 
  -5  -3   6      142.62      141.31      9.95 o 
  -4  -3   6      585.04      568.73     11.85 o 
  -3  -3   6      294.50      298.87      7.88 o 
  -2  -3   6       55.18       43.90      5.82 o 
  -1  -3   6     1515.22     1547.20     17.80 o 
   0  -3   6      103.10       99.27      7.75 o 
   1  -3   6       89.69       79.61      4.03 o 
   2  -3   6      175.45      173.02      5.66 o 
   3  -3   6      527.69      514.43     13.50 o 
   4  -3   6      136.35      135.99      8.87 o 
   5  -3   6      229.99      194.57     11.37 o 
  -6  -2   6       38.71       56.04      7.83 o 
  -5  -2   6      166.41      167.53     10.37 o 
  -4  -2   6      445.10      429.66     10.11 o 
  -3  -2   6      309.04      306.64     10.76 o 
  -2  -2   6      497.11      461.20      8.63 o 
  -1  -2   6      394.44      376.17      5.73 o 
   0  -2   6      771.06      761.44     11.99 o 
   1  -2   6     1048.72     1069.70     10.58 o 
   2  -2   6      249.18      235.11      6.70 o 
   3  -2   6      379.36      406.30     14.17 o 
   4  -2   6      516.37      487.98     16.85 o 
   5  -2   6      354.05      314.90     14.56 o 
  -6  -1   6       47.24       58.40      8.14 o 
  -5  -1   6      383.60      340.37      9.65 o 
  -4  -1   6      267.97      249.65      7.74 o 
  -3  -1   6      810.16      785.55     13.16 o 
  -2  -1   6     2374.78     2297.86     37.57 o 
  -1  -1   6     1414.58     1442.47     18.35 o 
   0  -1   6     1375.19     1423.37     18.04 o 
   1  -1   6     2595.24     2775.35     29.54 o 
   2  -1   6      945.41      978.48     14.26 o 
   3  -1   6      248.98      247.20      7.33 o 
   4  -1   6      523.51      460.69     16.44 o 
   5  -1   6      279.19      254.34     13.06 o 
  -6   0   6      140.67      128.65      9.99 o 
  -5   0   6      566.09      510.58     12.03 o 
  -4   0   6      320.90      318.47      8.73 o 
  -3   0   6     1165.38     1137.32     24.09 o 
  -2   0   6      234.19      196.07      8.83 o 
  -1   0   6      256.03      240.36     14.66 o 
   0   0   6      328.62      296.95      5.40 o 
   1   0   6     1550.57     1604.97     15.72 o 
   2   0   6      747.09      763.01      9.71 o 
   3   0   6      380.31      376.46     11.89 o 
   4   0   6        9.98       12.34      2.94 o 
   5   0   6       52.90       69.36      7.77 o 
  -6   1   6      180.71      199.61     12.35 o 
  -5   1   6      244.31      240.26      8.45 o 
  -4   1   6      338.22      354.30     13.37 o 
  -3   1   6      762.42      782.69     19.50 o 
  -2   1   6      521.76      507.02     14.49 o 
  -1   1   6      328.21      320.79      7.43 o 
   0   1   6      183.47      170.60      7.58 o 
   1   1   6      610.72      658.05      9.09 o 
   2   1   6      770.13      777.48     13.41 o 
   3   1   6      681.51      682.09     13.52 o 
   4   1   6      110.84      111.84      6.32 o 
   5   1   6      170.06      161.27     11.02 o 
  -6   2   6      107.03      119.55      8.17 o 
  -5   2   6        0.54        0.00      3.64 o 
  -4   2   6      118.04      103.45      7.68 o 
  -3   2   6        0.82        2.10      2.62 o 
  -2   2   6     1499.27     1516.59     28.84 o 
  -1   2   6     1863.27     1879.82     25.23 o 
   0   2   6      512.74      500.32      7.93 o 
   1   2   6       31.67       39.28      2.63 o 
   2   2   6      244.16      248.87     10.66 o 
   3   2   6       51.83       56.03      4.51 o 
   4   2   6      123.66      122.04      8.55 o 
  -6   3   6      176.10      195.16     12.44 o 
  -5   3   6      274.79      301.97     13.84 o 
  -4   3   6      974.80      985.72     24.95 o 
  -3   3   6      148.82      134.73      8.58 o 
  -2   3   6      467.36      483.49     15.16 o 
  -1   3   6      826.80      799.50     14.05 o 
   0   3   6      734.76      745.22     10.34 o 
   1   3   6      125.04      127.73      4.35 o 
   2   3   6     1020.08     1020.34     17.87 o 
   3   3   6      234.88      239.68      8.59 o 
   4   3   6      106.47       92.62      9.97 o 
  -5   4   6      424.56      463.65     18.19 o 
  -4   4   6      470.40      482.08     17.56 o 
  -3   4   6      265.04      281.64     12.58 o 
  -2   4   6      150.93      156.69      9.26 o 
  -1   4   6      313.95      324.40      9.08 o 
   0   4   6      234.96      255.82     18.89 o 
   1   4   6      413.66      422.55     16.00 o 
   2   4   6      374.66      390.94     16.17 o 
   3   4   6      236.03      226.34     13.20 o 
  -5   5   6      280.46      275.21     14.56 o 
  -4   5   6      257.61      265.13     13.61 o 
  -3   5   6      239.41      229.80     12.02 o 
  -2   5   6      269.27      292.11     12.99 o 
  -1   5   6      721.49      700.50     14.69 o 
   0   5   6      368.06      359.12     10.08 o 
   1   5   6      339.46      344.70     15.58 o 
   2   5   6       57.08       49.98      7.72 o 
  -4   6   6      115.75      126.52     10.51 o 
  -3   6   6      260.17      281.21     14.15 o 
  -2   6   6      144.63      140.90      9.96 o 
  -1   6   6      107.84      108.60      8.35 o 
   0   6   6      205.71      208.28     10.61 o 
   1   6   6      113.83      137.73     11.27 o 
  -2   7   6       77.21       73.05      8.26 o 
  -1   7   6       41.12       49.31      7.50 o 
  -1  -9   7      130.06      136.79     10.57 o 
   0  -9   7      208.39      209.88     12.88 o 
   1  -9   7       82.64       88.22      8.95 o 
   2  -9   7       62.67       58.98      7.75 o 
  -2  -8   7       31.73       39.16      6.62 o 
  -1  -8   7      144.45      183.17     11.28 o 
   0  -8   7      204.20      224.46     12.41 o 
   1  -8   7       66.96       64.00      7.48 o 
   2  -8   7       15.29       15.53      4.92 o 
   3  -8   7       21.42       21.15      5.21 o 
  -3  -7   7      553.53      563.62     18.77 o 
  -2  -7   7      122.19      114.34      8.97 o 
  -1  -7   7       75.64      105.06      8.55 o 
   0  -7   7      273.53      252.17     12.11 o 
   1  -7   7      977.99      998.62     25.25 o 
   2  -7   7      304.41      313.37     13.69 o 
   3  -7   7      799.00      730.15     21.16 o 
  -3  -6   7      436.24      482.41     16.54 o 
  -2  -6   7      233.58      221.29     11.01 o 
  -1  -6   7      142.73      139.98      8.83 o 
   0  -6   7      179.35      173.38      6.28 o 
   1  -6   7      753.88      710.78     13.15 o 
   2  -6   7       68.20       69.73      6.33 o 
   3  -6   7      304.16      290.31      8.79 o 
   4  -6   7       50.35       59.84      6.94 o 
  -5  -5   7       39.90       39.19      7.05 o 
  -4  -5   7       65.74       64.24      4.99 o 
  -3  -5   7      271.98      275.61     11.96 o 
  -2  -5   7      307.50      328.22     12.82 o 
  -1  -5   7      226.36      245.75     11.01 o 
   0  -5   7      618.85      633.24     11.86 o 
   1  -5   7      115.19      112.63      5.10 o 
   2  -5   7      158.58      161.54      6.33 o 
   3  -5   7      256.09      253.28      7.96 o 
   4  -5   7      105.29      110.55      8.39 o 
   5  -5   7      161.23      163.14     11.36 o 
  -5  -4   7       14.52       17.86      5.36 o 
  -4  -4   7       18.58       19.96      4.28 o 
  -3  -4   7      125.50      133.32     11.61 o 
  -2  -4   7      506.05      480.07     15.03 o 
  -1  -4   7      257.74      273.08     11.19 o 
   0  -4   7      544.39      520.22     10.46 o 
   1  -4   7       93.06       80.35      4.45 o 
   2  -4   7      548.57      551.88     18.15 o 
   3  -4   7      291.88      299.25      8.22 o 
   4  -4   7      385.48      384.34     15.40 o 
   5  -4   7       24.13       20.28      5.38 o 
  -5  -3   7      265.28      261.83     13.29 o 
  -4  -3   7      390.76      395.18     10.12 o 
  -3  -3   7      177.47      186.93      6.49 o 
  -2  -3   7      438.27      441.32     15.04 o 
  -1  -3   7     1366.48     1326.24     18.27 o 
   0  -3   7      541.28      558.60     10.68 o 
   1  -3   7      467.75      470.58      9.73 o 
   2  -3   7      645.30      643.63     11.74 o 
   3  -3   7      142.05      156.14      9.19 o 
   4  -3   7      338.45      327.42     14.33 o 
   5  -3   7      137.76      122.97     10.22 o 
  -6  -2   7      119.86      122.90     10.78 o 
  -5  -2   7      228.50      224.38     13.44 o 
  -4  -2   7      700.26      687.50     14.92 o 
  -3  -2   7      502.57      473.82     10.02 o 
  -2  -2   7      670.97      653.36     12.09 o 
  -1  -2   7      931.67      909.31     10.49 o 
   0  -2   7      598.85      640.13     11.63 o 
   1  -2   7      553.49      550.95     10.47 o 
   2  -2   7      349.32      361.02     14.51 o 
   3  -2   7      619.13      558.82     17.40 o 
   4  -2   7      598.08      547.13     18.88 o 
   5  -2   7      273.67      274.11     14.26 o 
  -6  -1   7       95.17      100.36      9.56 o 
  -5  -1   7      116.75      116.29      6.13 o 
  -4  -1   7      368.18      340.10      9.24 o 
  -3  -1   7      187.13      174.54      9.89 o 
  -2  -1   7      578.16      538.27     15.91 o 
  -1  -1   7      193.49      178.05      8.99 o 
   0  -1   7     1921.43     1955.08     23.63 o 
   1  -1   7     1293.45     1255.25     17.38 o 
   2  -1   7      295.34      270.98     13.51 o 
   3  -1   7      162.38      180.99      9.96 o 
   4  -1   7      245.54      250.77     12.74 o 
   5  -1   7       73.84       95.91      9.54 o 
  -6   0   7      172.60      159.62     11.24 o 
  -5   0   7      246.52      225.60      8.43 o 
  -4   0   7      454.27      434.82     16.89 o 
  -3   0   7      776.08      716.36     19.20 o 
  -2   0   7      394.05      370.28     13.05 o 
  -1   0   7      180.40      170.68      9.91 o 
   0   0   7     1623.56     1665.51     16.68 o 
   1   0   7      896.00      902.69     11.18 o 
   2   0   7      425.39      424.50      9.54 o 
   3   0   7      167.07      155.71      9.29 o 
   4   0   7       97.28      106.82      9.04 o 
  -6   1   7      110.07      118.09     10.37 o 
  -5   1   7        7.91        8.39      4.38 o 
  -4   1   7        1.78        1.97      3.52 o 
  -3   1   7     1160.32     1150.38     25.75 o 
  -2   1   7      126.48      107.56      7.46 o 
  -1   1   7      267.16      272.38      7.41 o 
   0   1   7      170.27      179.46      9.33 o 
   1   1   7       40.52       44.77      2.86 o 
   2   1   7        3.93        1.92      2.14 o 
   3   1   7      483.90      527.58     22.34 o 
   4   1   7      173.37      176.09     11.07 o 
  -6   2   7      161.92      173.03      8.62 o 
  -5   2   7      193.44      196.80     11.61 o 
  -4   2   7      204.33      194.50     10.89 o 
  -3   2   7     1189.67     1172.49     26.72 o 
  -2   2   7      418.34      415.24     14.21 o 
  -1   2   7      583.11      568.47      8.99 o 
   0   2   7      323.62      320.29      6.66 o 
   1   2   7     1019.34     1029.62     13.06 o 
   2   2   7      425.78      438.50     10.64 o 
   3   2   7      552.51      546.06     12.97 o 
   4   2   7      104.86      116.84      7.35 o 
  -5   3   7      147.33      166.25     11.37 o 
  -4   3   7      429.97      453.53     17.14 o 
  -3   3   7      296.66      287.41     12.84 o 
  -2   3   7      550.62      511.04     16.71 o 
  -1   3   7      566.61      598.48     12.47 o 
   0   3   7      336.40      328.96      7.06 o 
   1   3   7      315.85      323.78      8.96 o 
   2   3   7      326.64      359.86     15.07 o 
   3   3   7      147.62      151.87     11.05 o 
  -5   4   7      199.41      239.04     13.88 o 
  -4   4   7      110.31      116.26      9.87 o 
  -3   4   7       62.99       65.19      7.32 o 
  -2   4   7      486.23      474.08     16.87 o 
  -1   4   7      396.51      395.57     10.66 o 
   0   4   7      623.42      622.72     13.38 o 
   1   4   7      199.16      235.54     12.56 o 
   2   4   7      116.99      139.42     10.66 o 
  -4   5   7      153.10      170.55     11.70 o 
  -3   5   7      136.04      154.34     10.75 o 
  -2   5   7      233.22      240.49     12.35 o 
  -1   5   7      113.20      130.60     15.75 o 
   0   5   7      133.26      145.86      7.10 o 
   1   5   7      203.47      234.17     13.37 o 
  -3   6   7      146.25      142.44     10.70 o 
  -2   6   7       95.19       91.06      8.94 o 
  -1   6   7      125.30      134.17      7.27 o 
   0   6   7      123.17      147.62     11.18 o 
   0  -9   8       50.31       46.55      7.37 o 
  -2  -8   8      305.35      307.94     14.81 o 
  -1  -8   8      117.69      121.71      9.87 o 
   0  -8   8      110.42      100.79      9.17 o 
   1  -8   8      228.77      251.13     13.44 o 
   2  -8   8      450.80      431.51     17.18 o 
  -3  -7   8        6.35       19.14      5.65 o 
  -2  -7   8      109.06      108.91      8.94 o 
  -1  -7   8       65.64       71.10      7.55 o 
   0  -7   8      326.52      309.89     13.71 o 
   1  -7   8      190.70      198.18     11.38 o 
   2  -7   8      273.60      246.98     12.38 o 
   3  -7   8        8.57       15.99      5.02 o 
  -4  -6   8       60.71       56.97      6.99 o 
  -3  -6   8      136.51      139.92      9.64 o 
  -2  -6   8      246.73      254.74     12.25 o 
  -1  -6   8      247.06      240.28     11.71 o 
   0  -6   8      322.64      324.59      8.92 o 
   1  -6   8      521.70      522.34     25.96 o 
   2  -6   8      264.72      271.59      8.51 o 
   3  -6   8       98.37      124.08     15.52 o 
   4  -6   8       83.76       84.51      8.42 o 
  -4  -5   8      130.35      129.85      9.06 o 
  -3  -5   8      308.24      316.36     13.51 o 
  -2  -5   8      142.78      158.65      9.72 o 
  -1  -5   8      257.21      268.85     12.00 o 
   0  -5   8        0.85        1.10      1.85 o 
   1  -5   8       69.83       75.33      4.67 o 
   2  -5   8      303.38      284.10      8.41 o 
   3  -5   8      402.61      404.14     10.39 o 
   4  -5   8        5.64        7.92      4.28 o 
  -4  -4   8       84.41       84.92      7.64 o 
  -3  -4   8      225.11      218.89     10.84 o 
  -2  -4   8      252.50      253.71     11.45 o 
  -1  -4   8      589.23      576.79     16.99 o 
   0  -4   8      432.58      425.66     10.05 o 
   1  -4   8      154.37      152.37      6.24 o 
   2  -4   8      371.32      360.67      9.37 o 
   3  -4   8      511.36      497.70     17.14 o 
   4  -4   8      100.99      108.11      9.29 o 
  -5  -3   8      256.43      235.83      8.76 o 
  -4  -3   8      236.37      241.03      8.28 o 
  -3  -3   8      331.48      323.47     13.10 o 
  -2  -3   8      855.07      830.47     21.34 o 
  -1  -3   8     1135.78     1173.29     17.85 o 
   0  -3   8      618.19      609.41     16.21 o 
   1  -3   8      683.85      696.45     12.87 o 
   2  -3   8      763.94      736.65     13.40 o 
   3  -3   8      350.59      338.49     14.07 o 
   4  -3   8      351.47      358.97     15.86 o 
  -5  -2   8      509.42      498.91     12.48 o 
  -4  -2   8      266.23      250.68      8.28 o 
  -3  -2   8      125.03      127.11      5.46 o 
  -2  -2   8      129.80      120.05      8.26 o 
  -1  -2   8      784.00      759.45     13.64 o 
   0  -2   8      206.09      184.82      6.66 o 
   1  -2   8      668.27      688.46     12.69 o 
   2  -2   8      286.11      302.50      8.18 o 
   3  -2   8      110.29      105.02      8.59 o 
   4  -2   8      154.32      168.99     11.13 o 
  -5  -1   8      349.43      333.85     10.19 o 
  -4  -1   8      187.93      193.24     17.97 o 
  -3  -1   8      214.72      206.66      9.51 o 
  -2  -1   8      436.97      418.79     14.95 o 
  -1  -1   8      468.02      467.22     15.21 o 
   0  -1   8      461.60      452.04     10.22 o 
   1  -1   8     1077.35     1009.53     15.95 o 
   2  -1   8      138.92      148.61      9.24 o 
   3  -1   8      213.00      190.84     10.96 o 
   4  -1   8      284.82      274.29     13.89 o 
  -5   0   8       23.60       26.39      4.01 o 
  -4   0   8      103.83       87.17      8.00 o 
  -3   0   8      119.86      110.59      8.33 o 
  -2   0   8     1392.44     1317.87     28.28 o 
  -1   0   8      236.88      238.97      7.49 o 
   0   0   8      230.99      223.39      5.41 o 
   1   0   8       99.41       89.62      4.81 o 
   2   0   8      113.05      116.62      8.22 o 
   3   0   8       53.99       55.18      6.64 o 
   4   0   8      224.82      225.58     12.98 o 
  -5   1   8      270.63      296.44     14.53 o 
  -4   1   8      658.43      626.26     20.30 o 
  -3   1   8      217.13      205.03     10.97 o 
  -2   1   8      327.00      329.57     13.25 o 
  -1   1   8      140.02      141.68      6.01 o 
   0   1   8      853.09      872.57     11.82 o 
   1   1   8      491.88      518.37      8.95 o 
   2   1   8     1068.14     1109.34     26.26 o 
   3   1   8       91.02       98.63      8.39 o 
   4   1   8       38.98       40.31      6.91 o 
  -5   2   8      236.89      248.47     13.63 o 
  -4   2   8      358.32      359.10     15.41 o 
  -3   2   8      481.72      442.82     16.39 o 
  -2   2   8      187.32      201.62     10.68 o 
  -1   2   8      257.21      265.43      7.85 o 
   0   2   8      252.80      262.96      6.47 o 
   1   2   8      373.00      389.41      9.99 o 
   2   2   8      672.96      700.18     14.35 o 
   3   2   8      230.12      220.39     12.11 o 
  -5   3   8      114.64      126.08     11.00 o 
  -4   3   8      141.34      163.86     11.41 o 
  -3   3   8      332.09      299.32     13.85 o 
  -2   3   8      680.43      693.19     20.73 o 
  -1   3   8     1270.58     1147.17     25.08 o 
   0   3   8      122.06      118.67     12.89 o 
   1   3   8      130.21      138.51      9.63 o 
   2   3   8      150.66      165.19     11.02 o 
  -4   4   8      138.20      122.95     10.45 o 
  -3   4   8       63.76       86.67      8.82 o 
  -2   4   8      146.74      165.51     10.46 o 
  -1   4   8      339.04      319.41     10.08 o 
   0   4   8      153.25      168.05      7.38 o 
   1   4   8      121.98      133.69     10.00 o 
   2   4   8      104.65       90.20      9.29 o 
  -3   5   8       48.48       52.40      7.69 o 
  -2   5   8      121.96      136.51     10.24 o 
  -1   5   8       69.30       84.56     10.92 o 
   0   5   8      125.48      128.28     10.09 o 
  -1  -8   9      171.39      164.12     11.64 o 
   0  -8   9       90.74       90.87      9.01 o 
   1  -8   9      157.70      176.41     11.78 o 
   2  -8   9        0.40        3.35      3.99 o 
  -3  -7   9       63.18       76.16      8.22 o 
  -2  -7   9       88.60      107.58      9.47 o 
  -1  -7   9      157.34      147.03     10.43 o 
   0  -7   9      316.63      295.60     13.92 o 
   1  -7   9      146.66      146.11      6.81 o 
   2  -7   9        8.65       16.00      3.34 o 
   3  -7   9       76.47       72.50      5.58 o 
  -3  -6   9      150.07      141.68      9.96 o 
  -2  -6   9       96.05       91.57      8.33 o 
  -1  -6   9        0.81        0.26      3.38 o 
   0  -6   9      435.70      414.08     10.61 o 
   1  -6   9      318.87      326.87      9.63 o 
   2  -6   9      188.50      192.04     11.95 o 
   3  -6   9      109.80      114.13      6.40 o 
  -4  -5   9      129.19      140.52     10.27 o 
  -3  -5   9      335.75      340.32     14.49 o 
  -2  -5   9      288.07      316.56     13.97 o 
  -1  -5   9       83.35       98.50      8.12 o 
   0  -5   9      192.35      193.60     10.95 o 
   1  -5   9      245.72      241.85     13.56 o 
   2  -5   9      318.08      310.39      9.27 o 
   3  -5   9      129.22      154.63     10.78 o 
   4  -5   9      149.92      125.67     10.56 o 
  -4  -4   9      263.40      261.84     12.62 o 
  -3  -4   9      438.50      410.94     15.52 o 
  -2  -4   9      337.51      340.28     14.01 o 
  -1  -4   9      454.70      437.81     15.45 o 
   0  -4   9      251.27      244.38      8.07 o 
   1  -4   9      144.19      152.58      6.92 o 
   2  -4   9      603.73      553.14     12.11 o 
   3  -4   9      497.37      490.41     18.14 o 
   4  -4   9      132.40      115.94      9.91 o 
  -5  -3   9       23.54       33.85      6.34 o 
  -4  -3   9      148.66      152.30     10.42 o 
  -3  -3   9       49.23       48.32      6.68 o 
  -2  -3   9      378.14      359.96     14.31 o 
  -1  -3   9      661.05      643.41     13.21 o 
   0  -3   9      748.64      776.00     15.54 o 
   1  -3   9      238.56      234.12      7.83 o 
   2  -3   9      378.54      372.01      9.73 o 
   3  -3   9      135.87      123.03      9.28 o 
   4  -3   9       67.81       91.38      9.23 o 
  -5  -2   9      259.59      265.95      9.44 o 
  -4  -2   9      377.05      369.43     15.12 o 
  -3  -2   9       60.76       75.06      7.67 o 
  -2  -2   9      290.84      281.14     12.64 o 
  -1  -2   9      663.73      682.66     24.23 o 
   0  -2   9      552.29      549.82     13.34 o 
   1  -2   9      199.67      193.53      8.72 o 
   2  -2   9      361.22      340.41     14.15 o 
   3  -2   9      143.79      144.78     10.02 o 
   4  -2   9      174.98      163.07     11.65 o 
  -5  -1   9       43.46       52.03      5.05 o 
  -4  -1   9       98.62      103.65     10.28 o 
  -3  -1   9      489.53      489.83     17.30 o 
  -2  -1   9       91.75      118.70      9.20 o 
  -1  -1   9      253.98      256.69      8.20 o 
   0  -1   9       23.70       23.87      4.06 o 
   1  -1   9       10.66       12.82      2.96 o 
   2  -1   9       31.48       36.61      5.72 o 
   3  -1   9      588.69      572.03     19.86 o 
   4  -1   9      274.35      256.76     14.11 o 
  -5   0   9      223.84      221.94      8.95 o 
  -4   0   9      113.97      118.66      9.59 o 
  -3   0   9      683.68      623.95     19.89 o 
  -2   0   9      164.28      156.14      9.86 o 
  -1   0   9      579.67      575.89     12.49 o 
   0   0   9     1003.51     1004.84     16.90 o 
   1   0   9     1089.73     1065.59     17.44 o 
   2   0   9       23.90       22.98      5.31 o 
   3   0   9      276.67      273.29     13.85 o 
  -5   1   9      168.29      157.43     11.34 o 
  -4   1   9      323.39      327.48     15.27 o 
  -3   1   9      328.04      332.69     14.77 o 
  -2   1   9      103.72      107.30      8.85 o 
  -1   1   9      155.94      156.81      6.59 o 
   0   1   9      765.59      742.30     14.29 o 
   1   1   9      648.37      662.64     19.50 o 
   2   1   9      168.98      177.22     10.75 o 
   3   1   9      114.62      117.72     10.02 o 
  -5   2   9       21.36       21.97      6.99 o 
  -4   2   9      260.69      257.08     13.94 o 
  -3   2   9      520.64      455.04     17.56 o 
  -2   2   9      390.64      366.45     15.30 o 
  -1   2   9      144.81      142.64      9.54 o 
   0   2   9      406.71      412.39      8.54 o 
   1   2   9       91.16       97.77      8.05 o 
   2   2   9      287.48      299.85     13.78 o 
  -4   3   9      132.15      149.57     11.71 o 
  -3   3   9      280.27      275.44     14.36 o 
  -2   3   9      348.18      346.74     15.27 o 
  -1   3   9      169.54      180.26     10.86 o 
   0   3   9      122.91      133.53      6.59 o 
   1   3   9      139.18      154.01     10.78 o 
  -3   4   9       57.14       46.45      7.50 o 
  -2   4   9      176.34      194.39     12.12 o 
  -1   4   9      270.97      267.72      9.55 o 
   0   4   9       56.53       60.04      7.54 o 
   1   4   9       58.87       61.37      8.21 o 
   0  -8  10       61.11       65.75      8.37 o 
  -2  -7  10       60.86       82.88      8.65 o 
  -1  -7  10      127.81      125.19     10.14 o 
   0  -7  10       14.12       19.11      6.27 o 
   1  -7  10      150.00      156.32      7.30 o 
   2  -7  10       38.28       30.66      4.34 o 
  -3  -6  10       77.95       70.34      8.14 o 
  -2  -6  10       51.67       46.40      6.93 o 
  -1  -6  10      154.33      141.27     10.13 o 
   0  -6  10      312.27      317.21     31.07 o 
   1  -6  10      280.90      290.93      9.52 o 
   2  -6  10       84.61       91.21      5.92 o 
   3  -6  10      176.50      182.47     11.75 o 
  -4  -5  10      153.77      153.15     10.98 o 
  -3  -5  10      414.91      424.85     17.01 o 
  -2  -5  10      207.27      218.34     12.07 o 
  -1  -5  10       96.35       85.76      8.14 o 
   0  -5  10      388.79      378.70     10.68 o 
   1  -5  10      506.69      512.09     12.52 o 
   2  -5  10      299.85      271.71     12.19 o 
   3  -5  10      235.78      230.68     13.34 o 
  -4  -4  10       56.55       61.40      7.46 o 
  -3  -4  10      268.56      309.90     14.44 o 
  -2  -4  10      138.05      138.65      9.69 o 
  -1  -4  10      253.23      255.19     12.47 o 
   0  -4  10      102.55      111.82      6.19 o 
   1  -4  10      225.76      216.30      8.08 o 
   2  -4  10      174.73      190.29      7.60 o 
   3  -4  10       73.41       76.21      8.67 o 
  -4  -3  10       38.15       39.83      6.77 o 
  -3  -3  10      205.48      230.94     12.73 o 
  -2  -3  10      339.04      336.24     14.57 o 
  -1  -3  10      538.61      514.29     13.10 o 
   0  -3  10      245.41      261.85      8.68 o 
   1  -3  10      380.68      364.51     10.12 o 
   2  -3  10      201.35      209.15     11.68 o 
   3  -3  10      150.15      154.88     11.04 o 
  -5  -2  10       59.05       58.88      7.73 o 
  -4  -2  10      102.76      101.98      9.19 o 
  -3  -2  10       55.05       48.00      6.84 o 
  -2  -2  10      693.76      648.70     20.18 o 
  -1  -2  10       47.92       57.06     12.59 o 
   0  -2  10        1.34        0.60      2.30 o 
   1  -2  10      126.64      125.81      8.03 o 
   2  -2  10      343.12      351.83     15.11 o 
   3  -2  10      115.50      112.58     10.29 o 
  -5  -1  10      311.28      332.77     16.23 o 
  -4  -1  10      277.24      271.56     14.12 o 
  -3  -1  10       11.31       14.30      5.04 o 
  -2  -1  10      602.96      613.94     19.92 o 
  -1  -1  10      276.81      289.18      9.28 o 
   0  -1  10      428.75      434.51     11.13 o 
   1  -1  10      272.67      279.74      8.99 o 
   2  -1  10      403.99      407.60     16.50 o 
   3  -1  10       38.73       44.78      7.37 o 
  -5   0  10      277.98      285.88     27.26 o 
  -4   0  10      103.53       95.16      9.58 o 
  -3   0  10      137.18      164.41     11.36 o 
  -2   0  10      276.36      246.49     12.79 o 
  -1   0  10      346.47      356.49     10.39 o 
   0   0  10      568.85      571.51     13.09 o 
   1   0  10      358.94      387.41     15.47 o 
   2   0  10      148.76      137.52     10.08 o 
   3   0  10       72.93       78.30      8.91 o 
  -4   1  10      123.65      137.69     11.37 o 
  -3   1  10      394.87      409.13     16.98 o 
  -2   1  10      367.52      361.77     15.73 o 
  -1   1  10      501.92      473.20     11.87 o 
   0   1  10      190.85      202.08      9.49 o 
   1   1  10      275.39      291.06     13.60 o 
   2   1  10      123.15      134.46     10.31 o 
  -4   2  10      207.45      207.84     13.52 o 
  -3   2  10      152.99      164.41     11.59 o 
  -2   2  10       36.78       51.04      7.37 o 
  -1   2  10      169.14      162.29     10.69 o 
   0   2  10      171.01      175.02      7.54 o 
   1   2  10      190.24      193.26     11.21 o 
  -3   3  10      188.17      207.82     13.16 o 
  -2   3  10      131.87      132.18     10.68 o 
  -1   3  10       64.56       70.28      8.27 o 
  -1  -7  11       67.72       75.92      8.62 o 
   0  -7  11      102.46      101.23      6.44 o 
  -2  -6  11      111.97      119.51     10.46 o 
  -1  -6  11      184.28      184.90     12.06 o 
   0  -6  11      284.68      254.62     24.57 o 
   1  -6  11      210.96      219.37      8.79 o 
   2  -6  11      162.30      155.41     14.02 o 
  -3  -5  11       74.60       84.38      9.23 o 
  -2  -5  11       91.90       87.44      8.87 o 
  -1  -5  11      122.13      135.81     10.61 o 
   0  -5  11      475.92      461.51     13.94 o 
   1  -5  11      154.89      147.55      7.41 o 
   2  -5  11       94.24       91.80      6.14 o 
  -3  -4  11      162.62      175.36     11.75 o 
  -2  -4  11      163.45      159.75     11.13 o 
  -1  -4  11      180.76      182.76     11.29 o 
   0  -4  11      212.14      217.47     10.01 o 
   1  -4  11       83.23       86.33     14.43 o 
   2  -4  11      252.17      241.40     13.42 o 
  -4  -3  11      137.74      149.52     11.59 o 
  -3  -3  11      252.93      252.90     13.76 o 
  -2  -3  11       12.87       13.31      4.93 o 
  -1  -3  11      131.43      140.25      9.11 o 
   0  -3  11        1.00        0.15      4.99 o 
   1  -3  11       38.02       45.01      4.61 o 
   2  -3  11      348.30      320.81     15.26 o 
  -4  -2  11       78.96       86.01      9.33 o 
  -3  -2  11      267.25      265.40     13.80 o 
  -2  -2  11      142.83      144.04     10.38 o 
  -1  -2  11      751.79      744.03     15.84 o 
   0  -2  11      322.86      337.74     10.42 o 
   1  -2  11      372.78      350.58     10.58 o 
   2  -2  11       80.42       95.18      9.12 o 
  -4  -1  11      134.86      172.86     12.10 o 
  -3  -1  11       59.47       66.73      8.44 o 
  -2  -1  11      161.73      184.98     11.74 o 
  -1  -1  11      333.31      337.52     10.54 o 
   0  -1  11      293.09      298.03     11.35 o 
   1  -1  11      270.39      295.23     14.07 o 
   2  -1  11       83.95       77.15      8.48 o 
  -4   0  11      256.44      262.64     15.25 o 
  -3   0  11      292.37      306.11     15.43 o 
  -2   0  11      343.91      307.77     15.06 o 
  -1   0  11      132.85      145.14      8.08 o 
   0   0  11      270.25      270.51      9.42 o 
   1   0  11       59.65       72.56      8.10 o 
   2   0  11      212.43      230.29     13.35 o 
  -3   1  11      194.30      203.32     13.01 o 
  -2   1  11      187.82      185.58     12.39 o 
  -1   1  11      144.66      162.47     11.19 o 
   0   1  11      386.28      346.79     15.43 o 
   1   1  11       99.03      105.21      9.32 o 
  -3   2  11       71.53       67.03      8.94 o 
  -2   2  11       36.08       31.01      6.75 o 
  -1   2  11      120.92      131.45     10.52 o 
   0   2  11      125.85      106.87      9.03 o 
  -2  -5  12       78.60       80.65      9.36 o 
  -1  -5  12      176.62      164.28     11.64 o 
   0  -5  12      314.65      294.09     10.47 o 
   1  -5  12      191.75      191.57      8.69 o 
  -2  -4  12       43.48       51.99      7.75 o 
  -1  -4  12       24.35       17.48      5.80 o 
   0  -4  12       85.69       98.68      6.67 o 
   1  -4  12      215.79      223.53     13.26 o 
  -3  -3  12       97.71      110.06     10.29 o 
  -2  -3  12      388.85      402.82     17.71 o 
  -1  -3  12      100.60      105.73      9.63 o 
   0  -3  12      198.80      219.55     20.07 o 
   1  -3  12      132.35      123.99      7.21 o 
  -3  -2  12       87.24       89.44      9.50 o 
  -2  -2  12      337.34      339.30     16.08 o 
  -1  -2  12      303.79      326.74     11.00 o 
   0  -2  12      222.50      222.67      9.15 o 
   1  -2  12      168.97      178.01     11.70 o 
  -3  -1  12      188.67      199.07     13.05 o 
  -2  -1  12      307.38      295.64     15.22 o 
  -1  -1  12      173.71      195.82      8.54 o 
   0  -1  12       30.26       34.97      6.22 o 
   1  -1  12      353.92      329.31     15.89 o 
  -2   0  12      141.75      131.95     11.15 o 
  -1   0  12      168.55      199.27     12.79 o 
   0   0  12       51.62       54.63      5.40 o 
  -1   1  12       98.95       95.15     10.00 o 
                                                 
